# Supplementary material for: Towards an understanding of the avian virome
Source: J Gen Virol. 2020 Jun 10;101(8):785–90. doi: 10.1099/jgv.0.001447 (PMC7641393; doi:10.1099/jgv.0.001447)
Supplement: Supplementary material 1 [file jgv-101-785-s001.xlsx]

## Sheet: supplementary table 1
Supplementary table 1: List of published research papers on bird viromes used in this review.
Retrieval method	PMID	Year of Publication	Journal	Authors	Title	Abstract	articleType	language	doi	meshTerms	Study objective	Host- scientific name	Host - common name	Host status	Country	Spatio and/or temporal dynamics information	Individual level information (no: sample pooling)	Sampling of symptomatic individuals	Number of samples	Sample type	Virome generation methodology	Filtration step	Digestion step	Extracted nucleic acids	Amplification method
Manual screening	21073719	2010	Virology journal	Day JM, Ballard LL, Duke MV, Scheffler BE, Zsak L	Metagenomic analysis of the turkey gut RNA virus community	Viral enteric disease is an ongoing economic burden to poultry producers worldwide, and despite considerable research, no single virus has emerged as a likely causative agent and target for prevention and control efforts. Historically, electron microscopy has been used to identify suspect viruses, with many small, round viruses eluding classification based solely on morphology. National and regio…	Journal Article	eng	10.1186/1743-422X-7-313	Animals;Biodiversity;Caliciviridae/classification;Caliciviridae/genetics;Caliciviridae/isolation & purification;Gastrointestinal Tract/virology;High-Throughput Nucleotide Sequencing;Metagenome;Molecular Sequence Data;Picobirnavirus/classification;Picobirnavirus/genetics;Picobirnavirus/isolation & purification;Picornaviridae/classification;Picornaviridae/genetics;Picornaviridae/isolation & purific…	pathogen discovery	Meleagris gallopavo	turkey	poultry	USA	no	no	yes	25	gut	VANA metagenomics	0.22 µm	none	RNA	random PCR
PubMed search using adjutant package	24023772	2013	PloS one	Phan, Tung Gia;Vo, Nguyen Phung;Boros, NA;Pankovics, Peter;Reuter, Gibor;Li, Olive T W;Wang, Chunling;Deng, Xutao;Poon, Leo L M;Delwart, Eric	The viruses of wild pigeon droppings.	Birds are frequent sources of emerging human infectious diseases. Viral particles were enriched from the feces of 51 wild urban pigeons (Columba livia) from Hong Kong and Hungary, their nucleic acids randomly amplified and then sequenced. We identified sequences from known and novel species from the viral families Circoviridae, Parvoviridae, Picornaviridae, Reoviridae, Adenovirus, Astroviridae, a…	Journal Article	eng	10.1371/journal.pone.0072787	Animals;Columbidae;Feces;Genome, Viral;Insect Viruses;Picornaviridae;Viruses	virome description	Columba livia	common pigeon	wild	China, Hungary	no	no	no	51	faeces	VANA metagenomics	0.45 µm	none	DNA + RNA	random PCR
PubMed search using adjutant package	25181646	2014	Journal of virological methods	Shah, Jigna D;Baller, Joshua;Zhang, Ying;Silverstein, Kevin;Xing, Zheng;Cardona, Carol J	Comparison of tissue sample processing methods for harvesting the viral metagenome and a snapshot of the RNA viral community in a turkey gut.	RNA viruses have been associated with enteritis in poultry and have been isolated from diseased birds. The same viral agents have also been detected in healthy flocks bringing into question their role in health and disease. In order to understand better eukaryotic viruses in the gut, this project focused on evaluating alternative methods to purify and concentrate viral particles, which do not inv…	Journal Article	eng	10.1016/j.jviromet.2014.08.011	Animals;Biota;Gastrointestinal Tract;Metagenomics;RNA Viruses;RNA, Viral;Specimen Handling;Turkeys	virome description	Meleagris gallopavo	turkey	poultry	USA	no	no	no	1	gut, mesenteric fat, pancreas	VANA metagenomics	0.45 µm	RNase	RNA	random PCR
PubMed search using adjutant package	26292547	2015	Avian diseases	Day, J Michael;Zsak, Laszlo	Investigating Turkey Enteric Picornavirus and Its Association with Enteric Disease in Poults.	Previous research into the viral community in the poultry gastrointestinal tract has revealed a number of novel and partially described enteric viruses. It is evident that the poultry gut viral community remains minimally characterized and incompletely understood. Investigations into the microbiome of the poultry gut have provided some insight into the geographical distribution and the rapidly ev…	Journal Article	eng	10.1637/10940-092414-RegR	Animals;Enteritis;Metagenomics;Picornaviridae;Picornaviridae Infections;Reverse Transcriptase Polymerase Chain Reaction;Turkeys;Virus Cultivation;Weight Loss	pathogen discovery	Meleagris gallopavo	turkey	poultry	USA	no	no	yes	2	gut	VANA metagenomics	0.22 µm	none	RNA	random PCR
PubMed search using adjutant package	25635690	2015	PloS one	Day, J Michael;Oakley, Brian B;Seal, Bruce S;Zsak, Laszlo	Comparative analysis of the intestinal bacterial and RNA viral communities from sentinel birds placed on selected broiler chicken farms.	There is a great deal of interest in characterizing the complex microbial communities in the poultry gut, and in understanding the effects of these dynamic communities on poultry performance, disease status, animal welfare, and microbes with human health significance. Investigations characterizing the poultry enteric virome have identified novel poultry viruses, but the roles these viruses play i…	Journal Article	eng	10.1371/journal.pone.0117210	Animal Husbandry;Animals;Chickens;Cluster Analysis;Intestines;Metagenome;Microbiota;Phylogeny;RNA, Ribosomal, 16S;RNA, Viral;Sequence Analysis, RNA	colonisation of gut by microorganisms under field conditions	Gallus gallus	chicken	poultry	USA	no	no	no	8	gut	VANA metagenomics	0.45 µm	none	RNA	random PCR
PubMed search using adjutant package	26223320	2015	Virus genes	Denesvre, Caroline;Dumarest, Marine;Remy, Sylvie;Gourichon, David;Eloit, Marc	Chicken skin virome analyzed by high-throughput sequencing shows a composition highly different from human skin.	Recent studies show that human skin at homeostasis is a complex ecosystem whose virome include circular DNA viruses, especially papillomaviruses and polyomaviruses. To determine the chicken skin virome in comparison with human skin virome, a chicken swabs pool sample from fifteen indoor healthy chickens of five genetic backgrounds was examined for the presence of DNA viruses by high-throughput se…	Journal Article	eng	10.1007/s11262-015-1231-8	Animals;Biodiversity;Chickens;DNA Viruses;High-Throughput Nucleotide Sequencing;Skin	inter-species virome comparison	Gallus gallus	chicken	poultry	France	no	no	no	15	skin	VANA metagenomics	none	DNase + RNase	DNA	multiple displacement amplification (MDA)
Manual screening	25559673	2015	Archives of virology	Kim HR, Yoon SJ, Lee HS, Kwon YK	Identification of a picornavirus from chickens with transmissible viral proventriculitis using metagenomic analysis	Transmissible viral proventriculitis (TVP), an infectious disease in chickens, is responsible for economic losses in the commercial poultry industry. The major etiologic agent, however, is unknown. Using metagenomics, we compared the diversity of viruses present in proventriculus samples from flocks diagnosed with TVP to those of healthy flocks in South Korea between 2003 and 2012. Each sample ha…	Journal Article	eng	10.1007/s00705-014-2325-7	Animals;Chickens;Cluster Analysis;Gene Order;Genome, Viral;Metagenomics;Molecular Sequence Data;Phylogeny;Picornaviridae/genetics;Picornaviridae/isolation & purification;Picornaviridae Infections/veterinary;Picornaviridae Infections/virology;Poultry Diseases/virology;RNA, Viral/genetics;Republic of Korea;Sequence Analysis, DNA;Sequence Homology	pathogen discovery	Gallus gallus	chicken	poultry	South Korea	no	no	yes	6	proventriculi	VANA metagenomics	0.22 µm	none	DNA + RNA	random PCR
PubMed search using adjutant package	27284287	2016	Gut pathogens	Fawaz, Mohammed;Vijayakumar, Periyasamy;Mishra, Anamika;Gandhale, Pradeep N;Dutta, Rupam;Kamble, Nitin M;Sudhakar, Shashi B;Roychoudhary, Parimal;Kumar, Himanshu;Kulkarni, Diwakar D;Raut, Ashwin Ashok	Duck gut viral metagenome analysis captures snapshot of viral diversity.	BACKGROUND: Ducks (Anas platyrhynchos) an economically important waterfowl for meat, eggs and feathers; is also a natural reservoir for influenza A viruses. The emergence of novel viruses is attributed to the status of co-existence of multiple types and subtypes of viruses in the reservoir hosts. For effective prediction of future viral epidemic or pandemic an in-depth understanding of the virome…	Journal Article	eng	10.1186/s13099-016-0113-5	NA	virome description	Anas platyrhynchos	mallard	poultry	India	no	no	no	23	cloacal swab	VANA metagenomics	0.45 µm	none	DNA + RNA	random PCR
PubMed search using adjutant package	27215546	2016	Avian pathology : journal of the W.V.P.A	Devaney, Ryan;Trudgett, James;Trudgett, Alan;Meharg, Caroline;Smyth, Victoria	A metagenomic comparison of endemic viruses from broiler chickens with runting-stunting syndrome and from normal birds.	Runting-stunting syndrome (RSS) in broiler chickens is an enteric disease that causes significant economic losses to poultry producers worldwide due to elevated feed conversion ratios, decreased body weight during growth, and excessive culling. Of specific interest are the viral agents associated with RSS which have been difficult to fully characterize to date. Past research into the aetiology of…	Journal Article	eng	10.1080/03079457.2016.1193123	Animals;Avastrovirus;Chickens;Cluster Analysis;DNA, Viral;Gene Library;Genome, Viral;Growth Disorders;High-Throughput Nucleotide Sequencing;Metagenomics;Parvovirus;Poultry Diseases;RNA, Viral;Sequence Analysis, DNA	pathogen discovery	Gallus gallus	chicken	poultry	UK	no	yes	yes	7	gut content	VANA metagenomics	0.22 µm	none	DNA + RNA	multiple displacement amplification (MDA)
PubMed search using adjutant package	28100302	2017	The Journal of general virology	Lima, Diane A;Cibulski, Samuel P;Finkler, Fabrine;Teixeira, Thais F;Varela, Ana Paula M;Cerva, Cristine;Loiko, Mircia R;Scheffer, Camila M;Dos Santos, Helton F;Mayer, Fabiana Q;Roehe, Paulo M	Faecal virome of healthy chickens reveals a large diversity of the eukaryote viral community, including novel circular ssDNA viruses.	This study is focused on the identification of the faecal virome of healthy chickens raised in high-density, export-driven poultry farms in Brazil. Following high-throughput sequencing, a total of 7743 de novo-assembled contigs were constructed and compared with known nucleotide/amino acid sequences from the GenBank database. Analyses with blastx revealed that 279 contigs (4‚Ää%) were related to …	Journal Article	eng	10.1099/jgv.0.000711	Animals;Biodiversity;Brazil;Chickens;Computational Biology;Feces;High-Throughput Nucleotide Sequencing;Viruses	virome description	Gallus gallus	chicken	poultry	Brazil	no	no	no	1	faeces	VANA metagenomics	0.45 µm	none	DNA + RNA	multiple displacement amplification (MDA)
PubMed search using adjutant package	28501627	2017	Virus research	Qiu, Yuan;Chen, Ji-Ming;Wang, Tong;Hou, Guang-Yu;Zhuang, Qing-Ye;Wu, Run;Wang, Kai-Cheng	Detection of viromes of RNA viruses using the next generation sequencing libraries prepared by three methods.	Virome (viral megagenomics) detection using next generation sequencing has been widely applied in virology, but its methods remain complicated and need optimization. In this study, we detected the viromes of RNA viruses of one mock sample, one pooled duck feces sample and one pooled mink feces sample on the Personal Genome Machine platform using the sequencing libraries prepared by three methods.…	Journal Article	eng	10.1016/j.virusres.2017.05.003	Animals;DNA Primers;Ducks;Feces;High-Throughput Nucleotide Sequencing;Metagenome;Metagenomics;Mink;RNA Viruses;Reverse Transcriptase Polymerase Chain Reaction	virome description	Anas platyrhynchos	mallard	poultry	China	no	no	no	1	faeces	VANA metagenomics	0.22 µm	DNase + RNase	RNA	random PCR
PubMed search using adjutant package	30225519	2018	Archives of virology	Wang, Yan;Yang, Shixing;Liu, Dawei;Zhou, Chenglin;Li, Wang;Lin, Yuan;Wang, Xiaochun;Shen, Quan;Wang, Hua;Li, Chuang;Zong, Minghui;Ding, Yuzhu;Song, Qianben;Deng, Xutao;Qi, Dunwu;Zhang, Wen;Delwart, Eric	The fecal virome of red-crowned cranes.	The red-crowned crane is one of the rarest crane species, and its population is decreasing due to loss of habitat, poisoning, and infections. Using a viral metagenomics approach, we analyzed the virome of feces from wild and captive red-crowned cranes, which were pooled separately. Vertebrate viruses belonging to the families Picornaviridae, Parvoviridae, Circoviridae, and Caliciviridae were dete…	Journal Article	eng	10.1007/s00705-018-4037-x	Animals;Birds;Feces;Genome, Viral;Metagenome;Phylogeny;Polymerase Chain Reaction;Viruses	virome description	Grus japonensis	Red‑crowned cranes	wild , captive	China	no	no	no	93	faeces	VANA metagenomics	0.45 µm	none	DNA + RNA	random PCR
PubMed search using adjutant package	29368024	2018	Current microbiology	Zhao, Lili;Niu, Yinjie;Lu, Taofeng;Yin, Haichang;Zhang, Yuanyuan;Xu, Lijing;Wang, Yiping;Chen, Hongyan	Metagenomic Analysis of the Jinding Duck Fecal Virome.	Ducks play an important role in transmitting and maintaining mammalian viruses in nature, and are a reservoir host of many animal viruses. We analyzed the fecal virome of four strains (A, B, C, and D) of ducks living in isolation by using metagenomic analysis. The feces of the ducks tested contained 18 animal virus families. The percentage values of RNA virus reads, compared to the total animal v…	Journal Article	eng	10.1007/s00284-018-1430-3	Animals;DNA Viruses;Ducks;Feces;Genome, Viral;Metagenomics;RNA Viruses;Viruses	inter-host-strain virome comparison	Anas platyrhynchos	mallard	poultry	China	no	no	no	12	faeces	VANA metagenomics	0.22 µm	none	DNA + RNA	random PCR
PubMed search using adjutant package	30462678	2018	PloS one	Ramirez-Martinez, Luis Alfonso;Loza-Rubio, Elizabeth;Mosqueda, Juan;Gonzilez-Garay, Manuel Leonardo;Garcia-Espinosa, Gary	Fecal virome composition of migratory wild duck species.	The fecal virome comprises a complex diversity of eukaryotic viruses, phages and viruses that infect the host. However, little is known about the intestinal community of viruses that is present in wild waterfowl, and the structure of this community in wild ducks has not yet been studied. The fecal virome compositions of six species of wild dabbling ducks and one species of wild diving duck were t…	Journal Article	eng	10.1371/journal.pone.0206970	Animal Migration;Animals;Animals, Wild;Computational Biology;Ducks;Feces;Metagenome;Metagenomics;Viruses	virome description	Spatula discors, Anas acuta, Spatula cyanoptera, Mareca americana, Spatula clypeata, Mareca strepera, Oxyura jamaicensis	blue-winged teal, northern pintail, cinnamon teal, American wigeon, northern shoveler, gadwall, ruddy duck	wild	Mexico	no	no	no	60	faeces	VANA metagenomics	0.22 µm	none	DNA + RNA	random PCR
PubMed search using adjutant package	30543873	2018	Virus research	Lima, Diane A;Cibulski, Samuel P;Tochetto, Caroline;Varela, Ana Paula M;Finkler, Fabrine;Teixeira, Thais F;Loiko, Mircia R;Cerva, Cristine;Junqueira, Dennis M;Mayer, Fabiana Q;Roehe, Paulo M	The intestinal virome of malabsorption syndrome-affected and unaffected broilers through shotgun metagenomics.	Malabsorption syndrome (MAS) is an economically important disease of young, commercially reared broilers, characterized by growth retardation, defective feather development and diarrheic faeces. Several viruses have been tentatively associated to such syndrome. Here, in order to examine potential associations between enteric viruses and MAS, the faecal viromes of 70 stool samples collected from d…	Journal Article	eng	10.1016/j.virusres.2018.12.005	Animals;Chickens;Feces;Gastrointestinal Microbiome;High-Throughput Nucleotide Sequencing;Malabsorption Syndromes;Metagenomics;Poultry Diseases;Viruses	pathogen discovery	Gallus gallus	chicken	poultry	Brazil	no	no	yes	14	faeces	VANA metagenomics	0.45 µm	DNase + RNase	DNA + RNA	multiple displacement amplification (MDA)
PubMed search using adjutant package	29541659	2018	Data in brief	Sajnani, Manisha R;Sudarsanam, D;Pandit, Ramesh J;Oza, Tejas;Hinsu, Ankit T;Jakhesara, Subhash J;Solosanc, Siddhardha;Joshi, Chaitanya G;Bhatt, Vaibhav D	Metagenomic data of DNA viruses of poultry affected with respiratory tract infection.	The incidence and severity of respiratory diseases in commercial broiler chicken flocks have increased recently in India because of intensification of the broiler industry. Viral population are predominant in respiratory tract infections and they pose continuous economic burden to poultry industry by causing severe economic losses through decreased productivity [1], [2]. To understand viral metag…	Journal Article	eng	10.1016/j.dib.2017.11.033	NA	pathogen discovery	Gallus gallus	chicken	poultry	India	no	no	yes	8	tracheal swab, nasal swab	VANA metagenomics	0.45 µm	DNase	DNA	random PCR
Manual screening	29875375	2018	Scientific Reports	Vibin J, Chamings A, Collier F, Klaassen M, Nelson TM, Alexandersen S	Metagenomics detection and characterisation of viruses in faecal samples from Australian wild birds	We present an optimised metagenomics method for detection and characterisation of all virus types including single and double stranded DNA/RNA and enveloped and non-enveloped viruses. Initial evaluation included both spiked and non-spiked bird faecal samples as well as non-spiked human faecal samples. From the non-spiked bird samples (Australian Muscovy duck and Pacific black ducks) we detected 2…	Journal Article	eng	10.1038/s41598-018-26851-1	NA	virome description	Cairina moschata, Anas superciliosa	australian Muscovy duck, pacific black duck	wild	Australia	no	no	no	7	faeces	VANA metagenomics	0.8 µm	none	DNA + RNA	random PCR
PubMed search using adjutant package	31480274	2019	Viruses	A Duarte, Matheus;F Silva, Jo√£o M;R Brito, Clara;S Teixeira, Danilo;L Melo, Fernando;M Ribeiro, Bergmann;Nagata, Tatsuya;S Campos, Fabricio	Faecal Virome Analysis of Wild Animals from Brazil.	The Brazilian Cerrado fauna shows very wide diversity and can be a potential viral reservoir. Therefore, the animal's susceptibility to some virus can serve as early warning signs of potential human virus diseases. Moreover, the wild animal virome of this biome is unknown. Based on this scenario, high-throughput sequencing contributes a robust tool for the identification of known and unknown viru…	Journal Article	eng	10.3390/v11090803	NA	virome description	Psittacara leucophthalmus, Amazona aestiva, Sicalis flaveola	cerrado birds	wild	Brazil	no	no	no	2	faeces	VANA metagenomics	0.45 µm	DNase + RNase	DNA + RNA	random PCR
PubMed search using adjutant package	30375075	2018	Molecular ecology	Wille, Michelle;Eden, John-Sebastian;Shi, Mang;Klaassen, Marcel;Hurt, Aeron C;Holmes, Edward C	Virus-virus interactions and host ecology are associated with RNA virome structure in wild birds.	Little is known about the factors that shape the ecology of RNA viruses in nature. Wild birds are an important case in point, as other than influenza A virus, avian samples are rarely tested for viruses, especially in the absence of overt disease. Using bulk RNA-sequencing (meta-transcriptomics), we revealed the viral diversity present in Australian wild birds through the lens of the ecological f…	Journal Article	eng	10.1111/mec.14918	Animals;Animals, Wild;Australia;Birds;Genome, Viral;Influenza A virus;Influenza in Birds;Phylogeny;RNA Viruses	impact of ecological factors (location - AIV status) on virome	Calidris ruficollis, Calidris ferruginea, Calidris acuminata, Charadrius ruficapillus, Anas superciliosa, Anas gracilis, Tadorna tadornoides, Aix sponsa, Malacorhynchus membranaceus	red-necked stint, curlew sandpiper, sharp-tailed sandpiper, red-capped plover, pacific black duck, grey teal, australian shelduck, wood duck, pink-eared duck	wild	Australia	no	no	no	80	cloacal swab, oro-pharyngeal swab	Metatranscriptomics	none	none	RNA	none
PubMed search using adjutant package	31239538	2019	The ISME journal	Wille, Michelle;Shi, Mang;Klaassen, Marcel;Hurt, Aeron C;Holmes, Edward C	Virome heterogeneity and connectivity in waterfowl and shorebird communities.	Models of host-microbe dynamics typically assume a single-host population infected by a single pathogen. In reality, many hosts form multi-species aggregations and may be infected with an assemblage of pathogens. We used a meta-transcriptomic approach to characterize the viromes of nine avian species in the Anseriformes (ducks) and Charadriiformes (shorebirds). This revealed the presence of 27 vi…	Journal Article	eng	10.1038/s41396-019-0458-0	NA	inter-species virome comparison	Calidris ruficollis, Calidris ferruginea, Calidris acuminata, Charadrius ruficapillus, Anas superciliosa, Anas gracilis, Tadorna tadornoides, Aix sponsa, Malacorhynchus membranaceus	red-necked stint, curlew sandpiper, sharp-tailed sandpiper, red-capped plover, pacific black duck, grey teal, australian shelduck, wood duck, pink-eared duck	wild	Australia	no	no	no	80	cloacal swab, oro-pharyngeal swab	Metatranscriptomics	none	none	RNA	none

## Sheet: supplementary table 2
Supplementary table 2: List of published research papers on bird prokaryotic microbiomes used in this review.
PMID	Year of Publication	Journal	Authors	Title	Abstract	language	doi	meshTerms	Study Type	Host status
10543832	1999	Applied and environmental microbiology	Netherwood, T;Gilbert, H J;Parker, D S;O'Donnell, A G	Probiotics shown to change bacterial community structure in the avian gastrointestinal tract.	Culturing and molecular techniques were used to monitor changes in the bacterial flora of the avian gastrointestinal (GI) tract following introduction of genetically modified (GM) and unmodified probiotics. Community hybridization of amplified 16S ribosomal DNA demonstrated that the bacterial flora of the GI tract changed significantly in response to the probiotic treatments. The changes were not…	eng	NA	Aging;Animals;Bacillaceae;Base Sequence;Cellulase;Chickens;DNA Primers;DNA, Bacterial;DNA, Ribosomal;Digestive System;Drug Resistance, Microbial;Enterococcus faecalis;Enterococcus faecium;Erythromycin;Molecular Sequence Data;Polymerase Chain Reaction;Probiotics;RNA, Ribosomal, 16S	hypothesis testing	poultry
11722920	2001	Applied and environmental microbiology	Apajalahti, J H;Kettunen, A;Bedford, M R;Holben, W E	Percent G+C profiling accurately reveals diet-related differences in the gastrointestinal microbial community of broiler chickens.	Broiler chickens from eight commercial farms in Southern Finland were analyzed for the structure of their gastrointestinal microbial community by a nonselective DNA-based method, percent G+C-based profiling. The bacteriological impact of the feed source and in-farm whole-wheat amendment of the diet was assessed by percent G+C profiling. Also, a phylogenetic 16S rRNA gene (rDNA)-based study was ca…	eng	10.1128/AEM.67.12.5656-5667.2001	Animal Feed;Animals;Bacteria;Base Composition;Cecum;Chickens;Cytosine;Data Interpretation, Statistical;Ecosystem;Finland;Guanine;Phylogeny;Principal Component Analysis	hypothesis testing	poultry
12153114	2002	Microbiology and immunology	Lan, Pham Thi Ngoc;Hayashi, Hidenori;Sakamoto, Mitsuo;Benno, Yoshimi	Phylogenetic analysis of cecal microbiota in chicken by the use of 16S rDNA clone libraries.	The chicken cecum contains a great many bacteria, most of which are strict anaerobes. A strictly anaerobe culture-based method was used in the present study, in conjunction with the 16S rDNA clone library, to elucidate bacterial diversity and the phylogenetic relationship of cecal microbiota in the chicken. A comparative 16S rDNA sequence analysis of cultivated strains and retrieved clones from c…	eng	10.1111/j.1348-0421.2002.tb02709.x	Animals;Bacteroides;Cecum;Chickens;Cluster Analysis;Colony Count, Microbial;DNA, Bacterial;Female;Gene Library;Phylogeny;Polymerase Chain Reaction;Proteobacteria;RNA, Ribosomal, 16S;Sequence Analysis, DNA	microbiome description	poultry
11772618	2002	Applied and environmental microbiology	Zhu, Xiang Y;Zhong, Tanya;Pandya, Yoga;Joerger, Rolf D	16S rRNA-based analysis of microbiota from the cecum of broiler chickens.	The microbiota of the intestinal tract of chickens plays an important role in inhibiting the establishment of intestinal pathogens. Earlier culturing and microscopic examinations indicated that only a fraction of the bacteria in the cecum of chickens could be grown in the laboratory. Therefore, a survey of cecal bacteria was done by retrieval of 16S rRNA gene sequences from DNA isolated from the …	eng	10.1128/aem.68.1.124-137.2002	Animals;Bacteria;Cecum;Chickens;DNA, Ribosomal;Electrophoresis;Genes, rRNA;Molecular Sequence Data;Mucus;Polymerase Chain Reaction;RNA, Ribosomal, 16S;Sequence Analysis, DNA	microbiome description	poultry
12219265	2002	Microbial ecology	van der Wielen, P W J J;Keuzenkamp, D A;Lipman, L J A;van Knapen, F;Biesterveld, S	Spatial and temporal variation of the intestinal bacterial community in commercially raised broiler chickens during growth.	The objective of this study was to determine whether host, compartment, or environmental specific factors play an important role in the establishment of the intestinal microflora in broiler chickens during growth. This objective was addressed using a 16S rDNA approach. PCR-amplicons from the V6 to V8 regions of the 16S rDNA of intestinal samples were separated by denaturing gradient gel electroph…	eng	10.1007/s00248-002-2015-y	Animals;Bacteria;Chickens;DNA, Bacterial;DNA, Ribosomal;Electrophoresis, Polyacrylamide Gel;Genetic Variation;Intestines;Polymerase Chain Reaction;RNA, Ribosomal, 16S;Time Factors	hypothesis testing	poultry
11934485	2002	FEMS microbiology letters	Gong, Jianhua;Forster, Robert J;Yu, Hai;Chambers, James R;Sabour, Parviz M;Wheatcroft, Roger;Chen, Shu	Diversity and phylogenetic analysis of bacteria in the mucosa of chicken ceca and comparison with bacteria in the cecal lumen.	We reported the first attempt to describe mucosa-associated bacterial populations in the chicken ceca by molecular analysis of 16S rRNA genes. Bacteria in the mucosa were highly diverse but mainly Gram-positive with low G+C. Fusobacterium prausnitzii and butyrate-producing bacteria comprised the largest groups among 116 cloned sequences. Twenty five percent of the clones had less than 95% homolog…	eng	10.1111/j.1574-6968.2002.tb11051.x	Animals;Bacteria;Cecum;Chickens;Culture Media;Ecosystem;Genes, rRNA;Genetic Variation;Intestinal Mucosa;Molecular Sequence Data;Phylogeny;Polymorphism, Restriction Fragment Length;RNA, Ribosomal, 16S;Sequence Analysis, DNA	hypothesis testing	poultry
12943294	2003	Poultry science	Zhu, X Y;Joerger, R D	Composition of microbiota in content and mucus from cecae of broiler chickens as measured by fluorescent in situ hybridization with group-specific, 16S rRNA-targeted oligonucleotide probes.	Six group-specific 16S rRNA-targeted oligonucleotide probes were used to investigate the composition of the microbiota of cecal content and mucus from broiler chickens. Together, the probes hybridized to as many as 94.7% of the bacteria detectable with the universal probe Bact338 in the content of the cecum of 2-d-old chicks. Fewer bacteria gave signals with these probes as the birds aged, and co…	eng	10.1093/ps/82.8.1242	Aging;Animals;Bacteria;Bacteroides;Bifidobacterium;Cecum;Chickens;Clostridium;Enterococcus;In Situ Hybridization, Fluorescence;Intestinal Mucosa;Lactobacillus;Oligonucleotide Probes;RNA, Ribosomal, 16S;Streptococcus	microbiome description	poultry
14602645	2003	Applied and environmental microbiology	Lu, Jiangrang;Idris, Umelaalim;Harmon, Barry;Hofacre, Charles;Maurer, John J;Lee, Margie D	Diversity and succession of the intestinal bacterial community of the maturing broiler chicken.	The diversity of bacterial floras in the ilea and ceca of chickens that were fed a vegetarian corn-soy broiler diet devoid of feed additives was examined by analysis of 1,230 partial 16S rRNA gene sequences. Nearly 70% of sequences from the ileum were related to those of Lactobacillus, with the majority of the rest being related to Clostridiaceae (11%), Streptococcus (6.5%), and Enterococcus (6.5…	eng	10.1128/aem.69.11.6816-6824.2003	Animal Feed;Animals;Bacteria;Cecum;Chickens;DNA, Bacterial;DNA, Ribosomal;Ecosystem;Ileum;Molecular Sequence Data;Phylogeny;RNA, Ribosomal, 16S;Sequence Analysis, DNA	hypothesis testing	poultry
12872965	2003	Poultry science	Hume, M E;Kubena, L F;Edrington, T S;Donskey, C J;Moore, R W;Ricke, S C;Nisbet, D J	Poultry digestive microflora biodiversity as indicated by denaturing gradient gel electrophoresis.	Populations of digestive microflora in chickens change with age and are affected by diet, stressors, and performance enhancers. Culturing techniques used to profile a bacterial community inadvertently select for some organisms while excluding others. Several molecular-based techniques have been used to profile mixed microbial populations on the basis of DNA extracted from the entire community. De…	eng	10.1093/ps/82.7.1100	Aging;Animals;Bacteria;Cecum;Chickens;Colon;DNA, Bacterial;DNA, Ribosomal;Diet;Digestive System;Ecosystem;Electrophoresis, Polyacrylamide Gel;Female;Ileum;Jejunum;Polymerase Chain Reaction;RNA, Ribosomal, 16S	hypothesis testing	poultry
12859769	2003	Journal of applied microbiology	Christensen, H;Foster, G;Christensen, J P;Pennycott, T;Olsen, J E;Bisgaard, M	Phylogenetic analysis by 16S rDNA gene sequence comparison of avian taxa of Bisgaard and characterization and description of two new taxa of Pasteurellaceae.	AIMS: Characterization and classification of members of Pasteurellaceae isolated from birds by extended phenotypic characterization and 16S rDNA gene sequence comparison.METHODS AND RESULTS: A total of 95 avian isolates were subjected to extended phenotypic characterization. Thirteen bacterial strains selected from main phenotypic clusters and isolated from parrot, parakeet, budgerigar, partridge…	eng	10.1046/j.1365-2672.2003.01986.x	Animals;Birds;DNA, Bacterial;Pasteurellaceae;Phenotype;Phylogeny;RNA, Bacterial;RNA, Ribosomal, 16S;Sequence Analysis, DNA	microbiome description	poultry, wild
15285498	2004	Poultry science	Amit-Romach, E;Sklan, D;Uni, Z	Microflora ecology of the chicken intestine using 16S ribosomal DNA primers.	The microflora in the gastrointestinal tract of broiler chickens influences digestion, health, and wellbeing. Analysis of chicken gut microflora has been mainly by culture-based methods. Studies using these techniques have been useful for identification and analysis of specific groups of bacteria, however, the use of enrichment medium precludes even relative quantitation of bacterial species. Rec…	eng	10.1093/ps/83.7.1093	Aging;Animals;Bifidobacterium;Campylobacter;Cecum;Chickens;Clostridium;DNA Primers;DNA, Bacterial;DNA, Ribosomal;Escherichia coli;Intestines;Lactobacillus;Polymerase Chain Reaction;RNA, Ribosomal, 16S;Salmonella	hypothesis testing	poultry
19712357	2004	FEMS microbiology ecology	Zdanowski, Marek K;Weglenski, Piotr;Golik, Pawel;Sasin, Joanna M;Borsuk, Piotr;Zmuda, Magdalena J;Stankovic, Anna	Bacterial diversity in Adélie penguin, Pygoscelis adeliae, guano: molecular and morpho-physiological approaches.	The total number of bacteria and culturable bacteria in Adélie penguin (Pygoscelis adeliae) guano was determined during 42 days of decomposition in a location adjacent to the rookery in Admiralty Bay, King George Island, Antarctica. Of the culturable bacteria, 72 randomly selected colonies were described using 49 morpho-physiological tests, 27 of which were subsequently considered significant in …	eng	10.1016/j.femsec.2004.06.012	Animals;Antarctic Regions;Bacteria;Bacterial Typing Techniques;Biodiversity;Cluster Analysis;Colony Count, Microbial;DNA, Bacterial;DNA, Ribosomal;Feces;Molecular Sequence Data;Phylogeny;RNA, Ribosomal, 16S;Sequence Analysis, DNA;Spheniscidae	microbiome description	wild
16033461	2005	Journal of applied microbiology	Murphy, J;Devane, M L;Robson, B;Gilpin, B J	Genotypic characterization of bacteria cultured from duck faeces.	AIMS: To characterize the bacterial composition of mallard duck faeces and determine if novel bacterial species are present that could be utilized as potential indicators of avian faecal contamination.METHODS AND RESULTS: Combined samples of fresh faeces from four ducks were serially diluted and plated onto six different media selected to allow the growth of a range of organisms at 42 degrees C u…	eng	10.1111/j.1365-2672.2005.02590.x	Animals;Bacillus;Bifidobacterium;Campylobacter;Clostridium;Colony Count, Microbial;Corynebacterium;Ducks;Escherichia;Feces;Genotype;Neisseria;RNA, Bacterial;RNA, Ribosomal, 16S;Staphylococcus;Streptococcus;Veillonella	microbiome description	poultry
17135664	2006	Poultry science	Hume, M E;Clemente-Hernández, S;Oviedo-Rondón, E O	Effects of feed additives and mixed eimeria species infection on intestinal microbial ecology of broilers.	Evaluation of digestive microbial ecology is necessary to understand effects of growth-promoting feed. In the current study, the dynamics of intestinal microbial communities (MC) were examined in broilers fed diets supplemented with a combination of antibiotic (bacitracin methylene disalicylate) and ionophore (Coban 60), and diets containing 1 of 2 essential oil (EO) blends, Crina Poultry (CP) an…	eng	10.1093/ps/85.12.2106	Animal Feed;Animal Nutritional Physiological Phenomena;Animals;Anti-Bacterial Agents;Bacitracin;Chickens;Coccidiostats;Diet;Dietary Supplements;Eimeria;Gastrointestinal Tract;Monensin;Oils, Volatile;Salicylates	hypothesis testing	poultry
17113730	2006	Veterinary microbiology	Souza, Marcelo R;Moreira, João L;Barbosa, Flávio H F;Cerqueira, Mônica M O P;Nunes, Alvaro C;Nicoli, Jacques R	Influence of intensive and extensive breeding on lactic acid bacteria isolated from Gallus gallus domesticus ceca.	In the present study, lactic acid bacteria (LAB) from the cecum of chickens bred either under intensive (commercial broilers) or extensive (free-range) conditions were isolated, identified and some of their probiotic characteristics determined. The LAB identified by 16S-23S rRNA PCR-ARDRA were mainly of Lactobacillus species and to a lesser extent of Enterococcus spp. for all animals. Free-range …	eng	10.1016/j.vetmic.2006.10.019	Age Factors;Animals;Anti-Infective Agents;Antibiosis;Bacterial Adhesion;Breeding;Cecum;Chickens;Drug Resistance, Bacterial;Enterococcus;Lactobacillus;Microbial Sensitivity Tests;Solvents	hypothesis testing	poultry
16830854	2006	Poultry science	Bjerrum, L;Engberg, R M;Leser, T D;Jensen, B B;Finster, K;Pedersen, K	Microbial community composition of the ileum and cecum of broiler chickens as revealed by molecular and culture-based techniques.	The microbial communities of the ileum and cecum of broiler chickens from a conventional and an organic farm were investigated using conventional culture techniques as well as cloning and sequencing of 16S rRNA genes. Eighty-five percent of the 557 cloned sequences were &lt;97% related to known cultured species. The chicken ileum was dominated by lactobacilli, whereas the cecum harbored a more di…	eng	10.1093/ps/85.7.1151	Animal Feed;Animals;Bacteria;Bacteriological Techniques;Cecum;Chickens;Ileum;Phylogeny;RNA, Ribosomal, 16S	hypothesis testing	poultry
16673762	2006	Poultry science	Oviedo-Rondón, E O;Hume, M E;Hernández, C;Clemente-Hernández, S	Intestinal microbial ecology of broilers vaccinated and challenged with mixed Eimeria species, and supplemented with essential oil blends.	Intestinal microbiota is an important component in the development of defense mechanisms in the gut mucosa. This project determined the dynamics of intestinal microbial communities (MC) of broilers vaccinated at first day of age with live oocysts of Eimeria species and fed diets supplemented with 2 specific essential oil (EO) blends, Crina Poultry (CP) and Crina Alternate (CA). Five treatments we…	eng	10.1093/ps/85.5.854	Animals;Chickens;Coccidiosis;Dietary Supplements;Eimeria;Eimeria tenella;Electrophoresis, Agar Gel;Intestines;Male;Oils, Volatile;Poultry Diseases;Protozoan Vaccines	hypothesis testing	poultry
16615359	2006	Poultry science	Pedroso, A A;Menten, J F M;Lambais, M R;Racanicci, A M C;Longo, F A;Sorbara, J O B	Intestinal bacterial community and growth performance of chickens fed diets containing antibiotics.	This study was conducted to relate the performance of broiler chickens fed diets containing growth-promoting antibiotics to changes in the intestinal microbiota. The technique of denaturing gradient gel electrophoresis (DGGE) of amplicons of the region V3 of 16S rDNA was used to characterize the microbiota. Two experiments were conducted, one with broilers raised in battery cages and the other wi…	eng	10.1093/ps/85.4.747	Animal Feed;Animals;Anti-Bacterial Agents;Bacteria;Chickens;DNA, Bacterial;Diet;Genetic Variation;Intestines;Male;Phylogeny;RNA, Ribosomal, 16S	hypothesis testing	poultry
17564613	2007	Environmental microbiology	Scupham, Alexandra J	Examination of the microbial ecology of the avian intestine in vivo using bromodeoxyuridine.	Bromodeoxyuridine, a thymidine analogue that can be incorporated into the DNA of actively dividing cells, has been used in vivo to identify intestinal bacteria that are metabolically active in 3-week-old turkey poults during an acute period of feed withdrawal. Automated ribosomal intergenic spacer analysis was used to identify amplicons unique to animals subjected to feed withdrawal. One amplicon…	eng	10.1111/j.1462-2920.2007.01300.x	Animals;Bacteroides;Base Sequence;Bromodeoxyuridine;Clostridium;DNA Primers;DNA, Ribosomal Spacer;Fatty Acids;Food Deprivation;Gammaproteobacteria;Intestines;Molecular Sequence Data;RNA, Ribosomal, 16S;Sequence Analysis, DNA;Turkeys	hypothesis testing	poultry
17381758	2007	Journal of applied microbiology	Wise, M G;Siragusa, G R	Quantitative analysis of the intestinal bacterial community in one- to three-week-old commercially reared broiler chickens fed conventional or antibiotic-free vegetable-based diets.	AIMS: To explore the effect of drug-free poultry production on the intestinal microflora of broiler chickens, the bacterial community of this environment was quantitatively profiled in both conventionally reared birds and birds reared without antibiotic growth promotants (AGPs) on a vegetable-based diet.METHODS AND RESULTS: Quantitative, real-time PCR with group-specific 16S rDNA primer sets was …	eng	10.1111/j.1365-2672.2006.03153.x	Animal Feed;Animals;Anti-Bacterial Agents;Bacteria;Chickens;Gastrointestinal Tract;Polymerase Chain Reaction;RNA, Ribosomal, 16S;Vegetables	hypothesis testing	poultry
17284250	2007	FEMS microbiology ecology	Scupham, Alexandra J	Succession in the intestinal microbiota of preadolescent turkeys.	In the present study, automated ribosomal intergenic spacer analysis (ARISA), library sequence analysis, real-time PCR detection of Bacteroides uniformis and Campylobacter coli and dot-blot hybridizations of Clostridiaceae were used to identify trends in microbial colonization of the ceca of male turkeys. Two separate trials were performed with six and five birds, respectively. ARISA community pr…	eng	10.1111/j.1574-6941.2006.00245.x	Animals;Bacteria;Bacteroides;Campylobacter coli;Clostridium;DNA, Ribosomal Spacer;Ecosystem;Gene Library;Immunoblotting;Intestines;Male;Molecular Sequence Data;Polymerase Chain Reaction;RNA, Ribosomal, 16S;Ribotyping;Sequence Analysis, DNA;Turkeys	hypothesis testing	poultry
17233749	2007	FEMS microbiology ecology	Gong, Jianhua;Si, Weiduo;Forster, Robert J;Huang, Ruilin;Yu, Hai;Yin, Yulong;Yang, Chengbo;Han, Yanming	16S rRNA gene-based analysis of mucosa-associated bacterial community and phylogeny in the chicken gastrointestinal tracts: from crops to ceca.	Mucosa-associated microbiota from different regions of the gastrointestinal (GI) tract of adult broilers was studied by analysis of 16S rRNA gene sequences. The microbiota mainly comprised Gram-positive bacteria along the GI tract. Fifty-one operational taxonomic units (OTUs) (from 98 clones) were detected in the ceca, as compared with 13 OTUs (from 49 clones) in the crops, 11 OTUs (from 51 clone…	eng	10.1111/j.1574-6941.2006.00193.x	Animals;Bacteria;Chickens;Clostridium;Escherichia coli;Gastrointestinal Tract;Intestinal Mucosa;Lactobacillus;Phylogeny;Probiotics;RNA, Ribosomal, 16S;Ruminococcus	hypothesis testing	poultry
18974945	2008	Journal of microbiology (Seoul, Korea)	Lu, Jingrang;Domingo, Jorge Santo	Turkey fecal microbial community structure and functional gene diversity revealed by 16S rRNA gene and metagenomic sequences.	The primary goal of this study was to better understand the microbial composition and functional genetic diversity associated with turkey fecal communities. To achieve this, 16S rRNA gene and metagenomic clone libraries were sequenced from turkey fecal samples. The analysis of 382 16S rRNA gene sequences showed that the most abundant bacteria were closely related to Lactobacillales (47%), Bacilla…	eng	10.1007/s12275-008-0117-z	Animals;Bacteria;Bacterial Proteins;DNA, Bacterial;DNA, Ribosomal;Feces;Genetic Variation;Genome, Bacterial;Molecular Sequence Data;Phylogeny;RNA, Ribosomal, 16S;Turkeys	microbiome description	poultry
18568414	2008	Antonie van Leeuwenhoek	Olsen, K N;Henriksen, M;Bisgaard, M;Nielsen, O L;Christensen, H	Investigation of chicken intestinal bacterial communities by 16S rRNA targeted fluorescence in situ hybridization.	The aim of the investigation was to quantify selected dominant bacterial groups in the chicken intestinal tract. Conventional production was used as model and the effect of the supplement with Salinomycin was evaluated. Hybridization conditions were optimized for published probes with respect to a panel of reference bacteria. In chicken intestinal samples bacteria were quantified by fluorescence …	eng	10.1007/s10482-008-9260-0	Animal Feed;Animals;Bacteria;Base Sequence;Chickens;Ecosystem;Female;In Situ Hybridization, Fluorescence;Intestines;Male;Oligonucleotide Probes;Pyrans;RNA, Bacterial;RNA, Ribosomal, 16S	microbiome description	poultry
18648058	2008	Poultry science	Thompson, K;Burkholder, K;Patterson, J;Applegate, T J	Microbial ecology shifts in the ileum of broilers during feed withdrawal and dietary manipulations.	Broilers are withheld from feed for 8 to 24 h before processing to empty the gastrointestinal tract and reduce potential carcass contamination from gastrointestinal tract contents. Intestinal microbial changes during feed withdrawal (FW) have not been thoroughly defined. Two experiments were conducted to examine the effects of diet and FW on the microbial ecology in the small intestine. In experi…	eng	10.3382/ps.2007-00324	Animals;Bacitracin;Chickens;Copper Sulfate;DNA, Bacterial;Electrophoresis, Polyacrylamide Gel;Food Deprivation;Ileum;Intestinal Mucosa;Male;Polymerase Chain Reaction;Salicylates	hypothesis testing	poultry
18577625	2008	Poultry science	Santos, A A;Ferket, P R;Santos, F B O;Nakamura, N;Collier, C	Change in the ileal bacterial population of turkeys fed different diets and after infection with Salmonella as determined with denaturing gradient gel electrophoresis of amplified 16s ribosomal DNA.	Changes in ileal bacterial populations of Salmonella-infected turkeys fed different diets were analyzed by using 16S-V3 PCR denaturing gradient gel electrophoresis. Turkeys raised on litter flooring were fed wheat- and corn-based diets with and without enzyme preparations (XY1 and XY2, respectively) from 0 to 126 d. Preparation XY1 contained exclusively endoxylanase, whereas preparation XY2 conta…	eng	10.3382/ps.2006-00462	Animal Feed;Animal Nutritional Physiological Phenomena;Animals;Diet;Dietary Supplements;Electrophoresis, Gel, Two-Dimensional;Gastrointestinal Contents;Ileum;Nucleic Acid Denaturation;Polymerase Chain Reaction;RNA, Ribosomal, 16S;Salmonella Infections;Triticum;Turkeys;Zea mays	hypothesis testing	poultry
18420988	2008	Poultry science	Lumpkins, B S;Batal, A B;Lee, M	The effect of gender on the bacterial community in the gastrointestinal tract of broilers.	The effect of gender on the growth, carcass yield, and nutritional requirements of chickens has been well documented, but little is known about how the sex of a chicken affects the bacterial population of the gastrointestinal tract. Therefore, our objective was to evaluate the biodiversity of the bacterial community in the gastrointestinal tract of male and female broilers. An experiment was cond…	eng	10.3382/ps.2007-00287	Animals;Bacteria;Biodiversity;Chickens;DNA, Bacterial;Female;Ileum;Male;Random Allocation;Sex Characteristics;Weight Gain	hypothesis testing	poultry
18409095	2008	British poultry science	Owens, B;Tucker, L;Collins, M A;McCracken, K J	Effects of different feed additives alone or in combination on broiler performance, gut microflora and ileal histology.	1. The objectives of this experiment were to investigate the effects of different xylanases, alone or in combination with different organic acid and oligosaccharide sources, on bird performance, gut microflora and ileal histology. 2. Birds were given a diet based on a commercial formulation, which was split into 8 batches. Batch 1 contained the antibiotic growth promoter Avilamycin and acted as t…	eng	10.1080/00071660802004890	Animal Feed;Animals;Chickens;Colony Count, Microbial;Endo-1,4-beta Xylanases;Energy Intake;Energy Metabolism;Enterobacteriaceae;Food Additives;Ileum;Intestines;Lactobacillus;Oligosaccharides;Weight Gain	hypothesis testing	poultry
18340001	2008	Poultry science	Rehman, H;Hellweg, P;Taras, D;Zentek, J	Effects of dietary inulin on the intestinal short chain fatty acids and microbial ecology in broiler chickens as revealed by denaturing gradient gel electrophoresis.	Inulin can stimulate the growth of the intestinal bacteria as well as alter the ratio among various short chain fatty acids (SCFA) produced. In the present study, we analyzed the effect of dietary inulin on the intestinal bacterial community as determined by denaturing gradient gel electrophoresis analysis of universal 16S rDNA after amplication with PCR and SCFA profile. Broilers were fed a diet…	eng	10.3382/ps.2007-00271	Animal Feed;Animal Nutritional Physiological Phenomena;Animals;Body Weight;Chickens;DNA, Bacterial;Electrophoresis, Polyacrylamide Gel;Fatty Acids, Volatile;Feces;Intestinal Mucosa;Intestines;Inulin;Polymerase Chain Reaction;RNA, Ribosomal, 16S;Random Allocation;Statistics, Nonparametric	hypothesis testing	poultry
18201175	2008	Journal of applied microbiology	Gong, J;Yu, H;Liu, T;Gill, J J;Chambers, J R;Wheatcroft, R;Sabour, P M	Effects of zinc bacitracin, bird age and access to range on bacterial microbiota in the ileum and caeca of broiler chickens.	AIMS: Determining the effects of zinc bacitracin, bird age and access to range on bacterial microbiota in the ileum and caeca of broilers.METHODS AND RESULTS: 16S rRNA gene-based polymerase chain reaction-based denaturing gradient gel electrophoresis (PCR-DGGE) profiling, DNA sequencing and real-time quantitative PCR techniques were used. The richness of both ileal and caecal microbiota increased…	eng	10.1111/j.1365-2672.2007.03699.x	Aging;Animal Feed;Animal Husbandry;Animals;Anti-Bacterial Agents;Bacitracin;Bacteria;Bifidobacterium;Cecum;Chickens;DNA, Bacterial;Gastrointestinal Contents;Ileum;Polymerase Chain Reaction;RNA, Ribosomal, 16S	hypothesis testing	poultry
18183454	2008	Microbial ecology	Scupham, Alexandra J;Patton, Toni G;Bent, Elizabeth;Bayles, Darrell O	Comparison of the cecal microbiota of domestic and wild turkeys.	The extent to which production methods alter intestinal microbial communities of livestock is currently unknown. As the intestinal microbiota may affect animal health, nutrition, and food safety, a baseline comparison of the cecal communities of domestic and wild turkeys was performed. Oligonucleotide fingerprinting of ribosomal RNA (rRNA) genes (OFRG) of 2,990 16S rRNA clones and dot blot quanti…	eng	10.1007/s00248-007-9349-4	Animals;Animals, Wild;Bacteria;Cecum;Cloning, Molecular;DNA Fingerprinting;DNA, Bacterial;Ecosystem;Gene Library;Genes, rRNA;Immunoblotting;Molecular Sequence Data;Nucleic Acid Hybridization;Phylogeny;RNA, Ribosomal, 16S;Sequence Analysis, DNA;Turkeys	hypothesis testing	poultry, wild
18689523	2008	Applied and environmental microbiology	Godoy-Vitorino, Filipa;Ley, Ruth E;Gao, Zhan;Pei, Zhiheng;Ortiz-Zuazaga, Humberto;Pericchi, Luis R;Garcia-Amado, Maria A;Michelangeli, Fabian;Blaser, Martin J;Gordon, Jeffrey I;Domínguez-Bello, Maria G	Bacterial community in the crop of the hoatzin, a neotropical folivorous flying bird.	The hoatzin is unique among known avian species because of the fermentative function of its enlarged crop. A small-bodied flying foregut fermenter is a paradox, and this bird provides an interesting model to examine how diet selection and the gut microbiota contribute to maximizing digestive efficiency. Therefore, we characterized the bacterial population in the crop of six adult hoatzins capture…	eng	10.1128/AEM.00574-08	Animals;Bacteria;Biodiversity;Birds;Crop, Avian;DNA, Bacterial;DNA, Ribosomal;Molecular Sequence Data;Phylogeny;RNA, Bacterial;RNA, Ribosomal, 16S;Sequence Analysis, DNA;Sequence Homology, Nucleic Acid	microbiome description	wild
18469128	2008	Applied and environmental microbiology	Lu, Jingrang;Santo Domingo, Jorge W;Lamendella, Regina;Edge, Thomas;Hill, Stephen	Phylogenetic diversity and molecular detection of bacteria in gull feces.	In spite of increasing public health concerns about the potential risks associated with swimming in waters contaminated with waterfowl feces, little is known about the composition of the gut microbial community of aquatic birds. To address this, a gull 16S rRNA gene clone library was developed and analyzed to determine the identities of fecal bacteria. Analysis of 282 16S rRNA gene clones demonst…	eng	10.1128/AEM.00019-08	Animals;Bacteria;Charadriiformes;Cloning, Molecular;DNA, Bacterial;Feces;Gene Library;Genes, rRNA;Genetic Variation;Gram-Positive Cocci;Molecular Sequence Data;Phylogeny;RNA, Ribosomal, 16S;Sequence Analysis, DNA;Species Specificity	microbiome description	wild
19040454	2008	Environmental microbiology	Banks, Jonathan C;Cary, S Craig;Hogg, Ian D	The phylogeography of Adelie penguin faecal flora.	The gut of animals changes quickly from a totally sterile environment before birth to a numerous and highly diverse microbial community shortly after birth. However, few studies have examined the source of the bacteria colonizing the gut. We used a genetic based approach to investigate the distribution and acquisition of faecal microbial communities by Adelie penguins, Pygoscelis adeliae, breedin…	eng	10.1111/j.1462-2920.2008.01816.x	Animals;Bacteria;Cluster Analysis;DNA, Bacterial;DNA, Ribosomal;DNA, Ribosomal Spacer;Feces;Genes, rRNA;Molecular Sequence Data;Phylogeny;RNA, Bacterial;RNA, Ribosomal, 16S;Sequence Analysis, DNA;Sequence Homology, Nucleic Acid;Spheniscidae	hypothesis testing	wild
19956274	2009	The ISME journal	Yin, Yeshi;Lei, Fang;Zhu, Liying;Li, Sujuan;Wu, Zuowei;Zhang, Ruifen;Gao, George F;Zhu, Baoli;Wang, Xin	Exposure of different bacterial inocula to newborn chicken affects gut microbiota development and ileum gene expression.	The transition from a sterile gut environment to the development of microbiota in the newborns is not fully understood. The objective of this study was to investigate the impact of exposure to bacterial communities on the development of gut microbiota in the newly hatched chicken. A total of 90 as-hatched chicks were divided into three groups. Groups A and B were treated with inocula of the cecal…	eng	10.1038/ismej.2009.128	Animals;Animals, Newborn;Bacteria;Biodiversity;Cecum;Chickens;Cluster Analysis;DNA Fingerprinting;DNA, Bacterial;DNA, Ribosomal;Electrophoresis, Polyacrylamide Gel;Gene Expression Profiling;Ileum;Molecular Sequence Data;Nucleic Acid Denaturation;Oligonucleotide Array Sequence Analysis;RNA, Ribosomal, 16S;Sequence Analysis, DNA;Time Factors	hypothesis testing	poultry
19834082	2009	Poultry science	Janczyk, P;Halle, B;Souffrant, W B	Microbial community composition of the crop and ceca contents of laying hens fed diets supplemented with Chlorella vulgaris.	It is generally accepted that the intestinal microbiota plays an important role in sustaining health and productivity of animals. Chlorella vulgaris, a naturally occurring green microalga, is believed to influence performance and health, including bird reproduction and egg quality. The nutritive value of open or indoor cultured C. vulgaris depends upon the technological process used to treat the …	eng	10.3382/ps.2009-00250	Animal Feed;Animals;Cecum;Chickens;Chlorella vulgaris;Crop, Avian;Diet;Dietary Supplements;Female;Gastrointestinal Contents;Oviposition	hypothesis testing	poultry
19647376	2009	Veterinary microbiology	Feng, Yanni;Gong, Joshua;Yu, Hai;Jin, Yaping;Zhu, Jing;Han, Yanming	Identification of changes in the composition of ileal bacterial microbiota of broiler chickens infected with Clostridium perfringens.	We previously reported that Clostridium perfringens in vivo proliferation and alpha-toxin gene expression were highly correlated, both progressing in a parabolic curve pattern during the development of necrotic enteritis (NE). The present study investigated the response of dominant ileal bacteria in abundance to C. perfringens infection using PCR-based denaturing gradient gel electrophoresis (DGG…	eng	10.1016/j.vetmic.2009.07.001	Animals;Chickens;Clostridium Infections;Clostridium perfringens;DNA, Bacterial;Enteritis;Enterobacteriaceae;Enterococcus;Ileum;Lactobacillus;Polymerase Chain Reaction;Poultry Diseases;RNA, Ribosomal, 16S	hypothesis testing	poultry
19225566	2009	PloS one	Shawkey, Matthew D;Firestone, Mary K;Brodie, Eoin L;Beissinger, Steven R	Avian incubation inhibits growth and diversification of bacterial assemblages on eggs.	Microbial infection is a critical source of mortality for early life stages of oviparous vertebrates, but parental defenses against infection are less well known. Avian incubation has been hypothesized to reduce the risk of trans-shell infection by limiting microbial growth of pathogenic bacteria on eggshells, while enhancing growth of commensal or beneficial bacteria that inhibit or competitivel…	eng	10.1371/journal.pone.0004522	Animals;Bacterial Infections;Birds;Egg Shell;Gram-Negative Bacteria;Ovum	hypothesis testing	poultry
19269115	2009	Veterinary microbiology	Nava, Gerardo M;Attene-Ramos, Matias S;Gaskins, H Rex;Richards, James D	Molecular analysis of microbial community structure in the chicken ileum following organic acid supplementation.	To compensate for possible decreases in animal production due to restrictions on the use of antibiotics as growth promoters, several non-antibiotic alternatives have been investigated. Organic acid supplementation (OAS) of feed or water has shown some promising results for affecting intestinal microbiota and reducing pathogenic bacteria in the gastrointestinal (GI) tract. However, few studies hav…	eng	10.1016/j.vetmic.2009.01.037	Acids;Animals;Chickens;Dietary Supplements;Drug Combinations;Formates;Ileum;Male;Methionine;Propionates;Water;Weight Gain	hypothesis testing	poultry
19632349	2009	Anaerobe	Matsui, Hiroki;Kato, Yuko;Chikaraishi, Tohru;Moritani, Masanori;Ban-Tokuda, Tomomi;Wakita, Masaaki	Microbial diversity in ostrich ceca as revealed by 16S ribosomal RNA gene clone library and detection of novel Fibrobacter species.	The ostrich (Struthio camelus) is a herbivorous bird and although the hindgut is known as the site for fiber digestion, little is known about the microbial diversity in the ostrich hindgut. Our aim was to analyze the microbial diversity in ostrich ceca using a 16S ribosomal RNA gene (rDNA) clone library approach. A total of 310 clones were sequenced and phylogenetically analyzed and were classifi…	eng	10.1016/j.anaerobe.2009.07.005	Animals;Bacteria;Biodiversity;Cecum;Cluster Analysis;DNA, Bacterial;DNA, Ribosomal;Metagenome;Molecular Sequence Data;Phylogeny;RNA, Ribosomal, 16S;Sequence Analysis, DNA;Struthioniformes	microbiome description	wild
19633110	2009	Applied and environmental microbiology	Lu, Jingrang;Santo Domingo, Jorge W;Hill, Stephen;Edge, Thomas A	Microbial diversity and host-specific sequences of Canada goose feces.	Methods to assess the impact of goose fecal contamination are needed as the result of the increasing number of Canada geese (Branta canadensis) near North American inland waters. However, there is little information on goose fecal microbial communities, and such data are important for the development of host-specific source-tracking methods. To address this issue, 16S rRNA gene clone libraries fo…	eng	10.1128/AEM.00462-09	Animals;Bacteria;Biodiversity;Cluster Analysis;DNA Primers;DNA, Bacterial;DNA, Ribosomal;Feces;Geese;Molecular Sequence Data;Ohio;Ontario;Phylogeny;Polymerase Chain Reaction;RNA, Ribosomal, 16S;Sensitivity and Specificity;Sequence Analysis, DNA	hypothesis testing	wild
19212698	2009	Microbial ecology	Bisson, Isabelle-A;Marra, Peter P;Burtt, Edward H;Sikaroodi, Masoumeh;Gillevet, Patrick M	Variation in plumage microbiota depends on season and migration.	Migratory birds can be efficient dispersers of pathogens, yet we know little about the effect of migration and season on the microbial community in avian plumage. This is the first study to describe and compare the microbial plumage community of adult and juvenile migratory birds during the annual cycle and compare the plumage community of migrants to that of resident birds at both neotropical an…	eng	10.1007/s00248-009-9490-3	Animal Migration;Animals;Bacteria;Birds;DNA, Bacterial;Feathers;RNA, Ribosomal, 16S;Seasons;Sequence Analysis, DNA;Soil;Soil Microbiology	hypothesis testing	wild
20693454	2010	Applied and environmental microbiology	Cressman, Michael D;Yu, Zhongtang;Nelson, Michael C;Moeller, Steven J;Lilburn, Michael S;Zerby, Henry N	Interrelations between the microbiotas in the litter and in the intestines of commercial broiler chickens.	The intestinal microbiota of broiler chickens and the microbiota in the litter have been well studied, but the interactions between these two microbiotas remain to be determined. Therefore, we examined their reciprocal effects by analyzing the intestinal microbiotas of broilers reared on fresh pine shavings versus reused litter, as well as the litter microbiota over a 6-week cycle. Composite ilea…	eng	10.1128/AEM.00180-10	Animals;Bacteria;Biodiversity;Cecum;Chickens;Cluster Analysis;DNA, Ribosomal;Diet;Electrophoresis, Polyacrylamide Gel;Feces;Ileum;Intestinal Mucosa;Metagenome;Molecular Sequence Data;Nucleic Acid Denaturation;Phylogeny;Polymerase Chain Reaction;RNA, Ribosomal, 16S;Sequence Analysis, DNA	hypothesis testing	poultry
20634515	2010	Poultry science	Lumpkins, B S;Batal, A B;Lee, M D	Evaluation of the bacterial community and intestinal development of different genetic lines of chickens.	The gastrointestinal tract (GIT) of each animal species provides a unique niche for specialized intestinal bacterial communities to thrive, and in poultry this is no exception. However, little is known about how the bacterial community varies among these different genetic lines of chickens, especially of those with various growth rates. Therefore, an experiment was conducted to observe and evalua…	eng	10.3382/ps.2010-00747	Animal Feed;Animals;Bacteria;Bacteroidaceae;Chickens;Clostridium;Duodenum;Enterococcaceae;Gastrointestinal Tract;Genetic Variation;Ileum;Jejunum;Lactobacillaceae;Polymorphism, Restriction Fragment Length;Staphylococcaceae;Weight Gain	hypothesis testing	poultry
20130656	2010	The ISME journal	Godoy-Vitorino, Filipa;Goldfarb, Katherine C;Brodie, Eoin L;Garcia-Amado, Maria A;Michelangeli, Fabian;Domínguez-Bello, Maria G	Developmental microbial ecology of the crop of the folivorous hoatzin.	The hoatzin (Opisthocomus hoazin) is a South American strict folivorous bird, with a crop microbial ecosystem that ferments dietary plants. Chicks progressively become independent from the adult-fed regurgitated crop liquids, and we hypothesized that the crop bacterial ecosystem develops through ecological succession mechanisms, as they grow into adults. The aim of this work was to compare the cr…	eng	10.1038/ismej.2009.147	Aging;Animals;Bacteria;Birds;Cloning, Molecular;Crop, Avian;DNA, Bacterial;Oligonucleotide Array Sequence Analysis;RNA, Ribosomal, 16S	microbiome description	wild
21054607	2010	Molecular ecology	Benskin, Clare McW H;Rhodes, Glenn;Pickup, Roger W;Wilson, Kenneth;Hartley, Ian R	Diversity and temporal stability of bacterial communities in a model passerine bird, the zebra finch.	The composition and dynamics of the gastrointestinal bacterial communities in birds is determined by both host-specific and environmental exposure factors yet these are poorly understood. We selected the zebra finch, Taeniopygia guttata, as the host species to examine the diversity and temporal stability of the faecal microflora in a bird, owing to its importance as a model organism in avian ecol…	eng	10.1111/j.1365-294X.2010.04892.x	Animals;Denaturing Gradient Gel Electrophoresis;Female;Finches;Male;Polymerase Chain Reaction;RNA, Ribosomal, 16S	hypothesis testing	wild
20646876	2010	Veterinary microbiology	Xenoulis, Panagiotis G;Gray, Patricia L;Brightsmith, Donald;Palculict, Blake;Hoppes, Sharman;Steiner, Jörg M;Tizard, Ian;Suchodolski, Jan S	Molecular characterization of the cloacal microbiota of wild and captive parrots.	The gastrointestinal microbiota plays a fundamental role in health and disease. Only limited data are available about the composition of the intestinal microbiota of captive animals compared to those of wild animals. The aim of the present study was to characterize the cloacal microbiota of apparently healthy wild and captive parrots. A total of 16 parrots, 8 wild and 8 captive, belonging to 3 di…	eng	10.1016/j.vetmic.2010.05.024	Animals;Animals, Wild;Bacteria;Biodiversity;Cloaca;DNA, Bacterial;Metagenome;Molecular Sequence Data;Parrots;Phylogeny;Principal Component Analysis;RNA, Ribosomal, 16S	hypothesis testing	wild+captive
22114729	2011	PloS one	Danzeisen, Jessica L;Kim, Hyeun Bum;Isaacson, Richard E;Tu, Zheng Jin;Johnson, Timothy J	Modulations of the chicken cecal microbiome and metagenome in response to anticoccidial and growth promoter treatment.	With increasing pressures to reduce or eliminate the use of antimicrobials for growth promotion purposes in production animals, there is a growing need to better understand the effects elicited by these agents in order to identify alternative approaches that might be used to maintain animal health. Antibiotic usage at subtherapeutic levels is postulated to confer a number of modulations in the mi…	eng	10.1371/journal.pone.0027949	Animals;Anti-Bacterial Agents;Bacteria;Cecum;Chickens;Coccidiostats;Colony Count, Microbial;DNA, Bacterial;Drug Combinations;Metagenome;Microbial Sensitivity Tests;Monensin;Polymerase Chain Reaction;RNA, Ribosomal, 16S;Tylosin;Virginiamycin	hypothesis testing	poultry
21859465	2011	BMC microbiology	Nordentoft, Steen;Mølbak, Lars;Bjerrum, Lotte;De Vylder, Jantina;Van Immerseel, Filip;Pedersen, Karl	The influence of the cage system and colonisation of Salmonella Enteritidis on the microbial gut flora of laying hens studied by T-RFLP and 454 pyrosequencing.	BACKGROUND: In the EU conventional cages for laying hens are forbidden beginning in January 2012, however concerns about a higher transmission rate of Salmonella in alternative cages systems have been raised. The extent to which cage systems may affect the intestinal microbiota of laying hens is not known, and different microbiota may demonstrate different resistance towards colonization with Sal…	eng	10.1186/1471-2180-11-187	Animal Husbandry;Animals;Chickens;Eggs;Female;Intestines;Metagenome;Oviposition;Polymorphism, Restriction Fragment Length;Poultry Diseases;Salmonella Infections, Animal;Salmonella enteritidis;Sequence Analysis, DNA	hypothesis testing	poultry
21803917	2011	Applied and environmental microbiology	Corrigan, A;Horgan, K;Clipson, N;Murphy, R A	Effect of dietary supplementation with a Saccharomyces cerevisiae mannan oligosaccharide on the bacterial community structure of broiler cecal contents.	This study investigated the effects of dietary supplementation with a prebiotic mannan oligosaccharide (MOS) on broiler performance, bacterial community structure, and phylogenetic populations of cecal contents. Bird performance data were collected, and cecal samples were extracted from randomly caught poults from each treatment group every 7 days from hatching to the age of 42 days. Weight gain,…	eng	10.1128/AEM.05028-11	Animals;Bacteria;Biodiversity;Cecum;Chickens;Cluster Analysis;DNA, Bacterial;DNA, Ribosomal;Diet;Dietary Supplements;Mannans;Molecular Sequence Data;Oligosaccharides;Phylogeny;Prebiotics;RNA, Ribosomal, 16S;Sequence Analysis, DNA	hypothesis testing	poultry
21793655	2011	Foodborne pathogens and disease	Hume, Michael E;Barbosa, Nei A;Dowd, Scot E;Sakomura, Nilva K;Nalian, Armen G;Martynova-Van Kley, Alexandra;Oviedo-Rondón, Edgar O	Use of pyrosequencing and denaturing gradient gel electrophoresis to examine the effects of probiotics and essential oil blends on digestive microflora in broilers under mixed Eimeria infection.	A protective digestive microflora helps prevent and reduce broiler infection and colonization by enteropathogens. In the current experiment, broilers fed diets supplemented with probiotics and essential oil (EO) blends were infected with a standard mixed Eimeria spp. to determine effects of performance enhancers on ileal and cecal microbial communities (MCs). Eight treatment groups included four …	eng	10.1089/fpd.2011.0863	Animal Feed;Animals;Bacteria;Biodiversity;Cecum;Chickens;Coccidiosis;Coinfection;DNA, Bacterial;DNA, Ribosomal;Denaturing Gradient Gel Electrophoresis;Eimeria;Ileum;Male;Monensin;Oils, Volatile;Poultry Diseases;Probiotics;Proton Ionophores;RNA, Ribosomal, 16S;Random Allocation;Sequence Analysis, DNA;Weight Gain	hypothesis testing	poultry
21742925	2011	Applied and environmental microbiology	Torok, Valeria A;Hughes, Robert J;Mikkelsen, Lene L;Perez-Maldonado, Rider;Balding, Katherine;MacAlpine, Ron;Percy, Nigel J;Ophel-Keller, Kathy	Identification and characterization of potential performance-related gut microbiotas in broiler chickens across various feeding trials.	Three broiler feeding trials were investigated in order to identify gut bacteria consistently linked with improvements in bird performance as measured by feed efficiency. Trials were done in various geographic locations and varied in diet composition, broiler breed, and bird age. Gut microbial communities were investigated using microbial profiling. Eight common performance-linked operational tax…	eng	10.1128/AEM.00165-11	Animals;Bacteria;Biodiversity;Body Weight;Cecum;Chickens;Cluster Analysis;DNA, Bacterial;DNA, Ribosomal;Diet;Ileum;Molecular Sequence Data;Phylogeny;RNA, Ribosomal, 16S;Sequence Analysis, DNA	hypothesis testing	poultry
21517917	2011	FEMS microbiology ecology	Tillman, Glenn E;Haas, Gerhard J;Wise, Mark G;Oakley, Brian;Smith, Mary Alice;Siragusa, Gregory R	Chicken intestine microbiota following the administration of lupulone, a hop-based antimicrobial.	The use of antibiotic growth promotants in poultry rearing is a public health concern due to antibiotic resistance in bacteria and the harborage of resistance genes. Lupulone, a hop Œ≤-acid from Humulus lupulus, has been considered as a potential feed additive growth promotant. Here, the effect of lupulone was evaluated for its effect on the microbiota of the chicken intestine. The intestinal mic…	eng	10.1111/j.1574-6941.2011.01119.x	Animals;Anti-Bacterial Agents;Bacteria;Chickens;Clostridium perfringens;Colony Count, Microbial;DNA, Bacterial;Humulus;Intestines;Metagenome;Polymerase Chain Reaction;RNA, Ribosomal, 16S;Terpenes	hypothesis testing	poultry
21489946	2011	Poultry science	Tanikawa, T;Shoji, N;Sonohara, N;Saito, S;Shimura, Y;Fukushima, J;Inamoto, T	Aging transition of the bacterial community structure in the chick ceca.	The transition of the bacterial community structure and predominant bacteria in the ceca of chicks from hatching to 2 wk of age was investigated using denaturing gradient gel electrophoresis with the 16S ribosomal RNA gene, followed by phylogenetic analysis. The results demonstrated that most of the cecal bacterial flora from hatching to a few days old consisted of Escherichia coli (sequence simi…	eng	10.3382/ps.2010-01153	Aging;Animals;Bacteria;Cecum;Chickens;DNA, Bacterial;Male;Phylogeny;RNA, Ribosomal, 16S	hypothesis testing	poultry
21441326	2011	Applied and environmental microbiology	Torok, Valeria A;Allison, Gwen E;Percy, Nigel J;Ophel-Keller, Kathy;Hughes, Robert J	Influence of antimicrobial feed additives on broiler commensal posthatch gut microbiota development and performance.	The effects of avilamycin, zinc bacitracin, and flavophospholipol on broiler gut microbial community colonization and bird performance in the first 17 days posthatch were investigated. Significant differences in gut microbiota associated with gut section, dietary treatment, and age were identified by terminal restriction fragment length polymorphism (T-RFLP), although no performance-related diffe…	eng	10.1128/AEM.02300-10	Animals;Anti-Infective Agents;Bacitracin;Bacteria;Bambermycins;Biodiversity;Chickens;Cluster Analysis;DNA;DNA Fingerprinting;DNA, Bacterial;DNA, Ribosomal;Denaturing Gradient Gel Electrophoresis;Diet;Gastrointestinal Tract;Molecular Sequence Data;Oligosaccharides;Phylogeny;Polymorphism, Restriction Fragment Length;RNA, Ribosomal, 16S;Sequence Analysis, DNA	hypothesis testing	poultry
22080014	2011	Poultry science	Nakphaichit, M;Thanomwongwattana, S;Phraephaisarn, C;Sakamoto, N;Keawsompong, S;Nakayama, J;Nitisinprasert, S	The effect of including Lactobacillus reuteri KUB-AC5 during post-hatch feeding on the growth and ileum microbiota of broiler chickens.	The probiotic strain Lactobacillus reuteri KUB-AC5, which was originally isolated from chicken intestine, was fed to newborn broiler chicks for the first week post-hatch. The growth and ileum microbiota of the chickens were carefully monitored for 6 wk. The inclusion of 5 log cfu/g of feed statistically increased the BW gain in the first week compared with that of the control group, but this effe…	eng	10.3382/ps.2011-01637	Animal Feed;Animal Nutritional Physiological Phenomena;Animals;Chickens;Diet;Ileum;Lactobacillus reuteri;Male;Probiotics	hypothesis testing	poultry
21489939	2011	Poultry science	Perez, V G;Jacobs, C M;Barnes, J;Jenkins, M C;Kuhlenschmidt, M S;Fahey, G C;Parsons, C M;Pettigrew, J E	Effect of corn distillers dried grains with solubles and Eimeria acervulina infection on growth performance and the intestinal microbiota of young chicks.	Chicks were used to determine whether dietary corn distillers dried grains with solubles (DDGS) may prevent or ameliorate Eimeria acervulina (EA) infection. The experiment had a completely randomized design with a factorial arrangement of 3 diets (inclusion of 0, 10, or 20% DDGS) √ó 2 challenge treatments: inoculation with distilled water or with 10(6) sporulated EA oocysts. Each treatment was re…	eng	10.3382/ps.2010-01066	Animal Feed;Animal Nutritional Physiological Phenomena;Animals;Chickens;Coccidiosis;Diet;Eimeria;Intestines;Male;Poultry Diseases;Zea mays	hypothesis testing	poultry
21889862	2011	Systematic and applied microbiology	Wienemann, Tobias;Schmitt-Wagner, Dirk;Meuser, Katja;Segelbacher, Gernot;Schink, Bernhard;Brune, Andreas;Berthold, Peter	The bacterial microbiota in the ceca of Capercaillie (Tetrao urogallus) differs between wild and captive birds.	The diet of wild capercaillie differs strongly between seasons. Particularly during winter, when energy demands are high and the birds forage solely on coniferous needles, microbial fermentations in the ceca are considered to contribute significantly to the energy requirement and to the detoxification of the resinous diet. Here, we present the first cultivation-independent analysis of the bacteri…	eng	10.1016/j.syapm.2011.06.003	Animal Feed;Animals;Animals, Wild;Bacteria;Cecum;Cloning, Molecular;Feces;Female;Galliformes;Genes, Bacterial;Genes, rRNA;Genetic Variation;Male;Metagenome;Phylogeny;Polymorphism, Restriction Fragment Length;RNA, Ribosomal, 16S;Ribotyping;Seasons	hypothesis testing	wild+captive
23243258	2012	Poultry science	Singh, Pallavi;Karimi, Ahmad;Devendra, Kshitiz;Waldroup, Park W;Cho, Kwang Keun;Kwon, Young Min	Influence of penicillin on microbial diversity of the cecal microbiota in broiler chickens.	Antibiotic growth promoters have been used for growth promotion of chickens in poultry industry since 1940. Recently, concerns have been raised to the use of antibiotic growth promoters in livestock due to development of antibiotic resistance in bacteria. The objective of our study was to investigate the effect of penicillin supplementation in the feed on cecal microbiota of broiler chickens. Two…	eng	10.3382/ps.2012-02603	Animals;Anti-Bacterial Agents;Bacteria;Cecum;Chickens;DNA, Bacterial;Male;Penicillins;Phylogeny	hypothesis testing	poultry
23053958	2012	Molecular biology reports	Singh, K M;Shah, T;Deshpande, S;Jakhesara, S J;Koringa, P G;Rank, D N;Joshi, C G	High through put 16S rRNA gene-based pyrosequencing analysis of the fecal microbiota of high FCR and low FCR broiler growers.	The performance of birds appears to vary among the flock of growing broilers which may in part be due to variation in their gut microbiota. In the view of poultry industry, it is desirable to minimise such variation. We investigated metagenomic profile of fecal bacteria in birds with high and low feed conversion ratio (FCR) to identify microbial community linked to low and high FCR by employing h…	eng	10.1007/s11033-012-1947-7	Animal Feed;Animals;Bacteria;Chickens;Feces;Female;High-Throughput Nucleotide Sequencing;Male;Metagenome;Phylogeny;RNA, Ribosomal, 16S;Sequence Analysis, DNA;Temperature	hypothesis testing	poultry
22538976	2012	Microbial ecology	Corrigan, A;Horgan, K;Clipson, N;Murphy, R A	Effect of dietary prebiotic (mannan oligosaccharide) supplementation on the caecal bacterial community structure of turkeys.	The identification of specific bacterial species influenced by mannan oligosaccharide (MOS) supplementation may assist in the formulation of new and improved diets that promote intestinal health and improve bird performance, offering suitable alternatives to antimicrobials in feed for sustainable poultry production. This study has been conducted to evaluate the use of a MOS compound derived from …	eng	10.1007/s00248-012-0046-6	Animals;Bacteria;Cecum;DNA, Ribosomal Spacer;Dietary Supplements;Ecosystem;Mannans;Molecular Sequence Data;Oligosaccharides;Phylogeny;Prebiotics;RNA, Ribosomal, 16S;RNA, Ribosomal, 23S;Sequence Analysis, DNA;Turkeys	hypothesis testing	poultry
22487456	2012	Veterinary microbiology	Stanley, Dragana;Keyburn, Anthony L;Denman, Stuart E;Moore, Robert J	Changes in the caecal microflora of chickens following Clostridium perfringens challenge to induce necrotic enteritis.	Necrotic enteritis is a disease of considerable economic importance to the global poultry industry. Clostridium perfringens has long been recognised as the etiological agent of the disease. However, disease initiation and progression is complex and appears to be precipitated by a range of predisposing factors. The present study investigated microbial interactions in the caecum of birds challenged…	eng	10.1016/j.vetmic.2012.03.032	Animals;Bacteria;Bacterial Physiological Phenomena;Biodiversity;Cecum;Chickens;Clostridium Infections;Clostridium perfringens;Enteritis;Population Density;Poultry Diseases;RNA, Ribosomal, 16S	hypothesis testing	poultry
22307311	2012	Applied and environmental microbiology	Sekelja, M;Rud, I;Knutsen, S H;Denstadli, V;Westereng, B;Næs, T;Rudi, K	Abrupt temporal fluctuations in the chicken fecal microbiota are explained by its gastrointestinal origin.	One of the main challenges in understanding the composition of fecal microbiota is that it can consist of microbial mixtures originating from different gastrointestinal (GI) segments. Here, we addressed this challenge for broiler chicken feces using a direct 16S rRNA gene-sequencing approach combined with multivariate statistical analyses. Broiler feces were chosen because of easy sampling and th…	eng	10.1128/AEM.05391-11	Animals;Bacteria;Biodiversity;Chickens;Cluster Analysis;DNA, Bacterial;DNA, Ribosomal;Feces;Gastrointestinal Tract;Humans;Molecular Sequence Data;Phylogeny;RNA, Ribosomal, 16S;Sequence Analysis, DNA;Time Factors	hypothesis testing	poultry
22249719	2012	Applied microbiology and biotechnology	Stanley, Dragana;Denman, Stuart E;Hughes, Robert J;Geier, Mark S;Crowley, Tamsyn M;Chen, Honglei;Haring, Volker R;Moore, Robert J	Intestinal microbiota associated with differential feed conversion efficiency in chickens.	Analysis of model systems, for example in mice, has shown that the microbiota in the gastrointestinal tract can play an important role in the efficiency of energy extraction from diets. The study reported here aimed to determine whether there are correlations between gastrointestinal tract microbiota population structure and energy use in chickens. Efficiency in converting food into muscle mass h…	eng	10.1007/s00253-011-3847-5	Animals;Biota;Cecum;Chickens;DNA, Bacterial;DNA, Ribosomal;Diet;Jejunum;Metagenome;Molecular Sequence Data;RNA, Ribosomal, 16S;Sequence Analysis, DNA	hypothesis testing	poultry
22530070	2012	PloS one	Waite, David W;Deines, Peter;Taylor, Michael W	Gut microbiome of the critically endangered New Zealand parrot, the kakapo (Strigops habroptilus).	The kakapo, a parrot endemic to New Zealand, is currently the focus of intense research and conservation efforts with the aim of boosting its population above the current 'critically endangered' status. While virtually nothing is known about the microbiology of the kakapo, given the acknowledged importance of gut-associated microbes in vertebrate nutrition and pathogen defense, it should be of gr…	eng	10.1371/journal.pone.0035803	Animals;Archaea;Bacteria;Endangered Species;Gastrointestinal Tract;Metagenome;Molecular Sequence Data;New Zealand;Parrots;Phylogeny;RNA, Ribosomal, 16S	microbiome description	wild
22571242	2012	FEMS microbiology ecology	Santos, Susana S;Pardal, Sara;Proença, Diogo N;Lopes, Ricardo J;Ramos, Jaime A;Mendes, Luísa;Morais, Paula V	Diversity of cloacal microbial community in migratory shorebirds that use the Tagus estuary as stopover habitat and their potential to harbor and disperse pathogenic microorganisms.	The diversity of the cloacal microbial community in migratory shorebirds, caught at the Tagus estuary, Portugal, was assessed by cultivation (R2A and Nutrient Agar media) and denaturing gradient gel electrophoresis profiling (DGGE) to provide a better understanding of the birds' potential to harbor and disperse pathogens. Three different bird species belonging to four different populations were s…	eng	10.1111/j.1574-6941.2012.01407.x	Animal Migration;Animals;Bacteria;Birds;Cloaca;Culture Media;DNA, Bacterial;Denaturing Gradient Gel Electrophoresis;Ecosystem;Estuaries;Metagenome;Phylogeny;Portugal;RNA, Ribosomal, 16S;Sequence Analysis, DNA	hypothesis testing	wild
24212578	2013	Applied and environmental microbiology	Tang, Yue;Underwood, Anthony;Gielbert, Adriana;Woodward, Martin J;Petrovska, Liljana	Metaproteomics analysis reveals the adaptation process for the chicken gut microbiota.	The animal gastrointestinal tract houses a large microbial community, the gut microbiota, that confers many benefits to its host, such as protection from pathogens and provision of essential metabolites. Metagenomic approaches have defined the chicken fecal microbiota in other studies, but here, we wished to assess the correlation between the metagenome and the bacterial proteome in order to bett…	eng	10.1128/AEM.02472-13	Adaptation, Physiological;Animals;Bacteria;Bacterial Proteins;Chaperonin 60;Chickens;Feces;Gastrointestinal Tract;Gene Ontology;Lactobacillus;Microbiota;Proteomics;RNA, Ribosomal, 16S	hypothesis testing	poultry
24136777	2013	Journal of applied genetics	Singh, K M;Shah, T M;Reddy, Bhaskar;Deshpande, S;Rank, D N;Joshi, C G	Taxonomic and gene-centric metagenomics of the fecal microbiome of low and high feed conversion ratio (FCR) broilers.	Individual weight gain in broiler growers appears to vary, which may in part be due to variation in their gut microbiota. In this paper we analyse the fecal microbiota of low and high feed conversion ratio (FCR) broilers. After shotgun sequencing of the fecal microbiome, we used the SEED database to identify the microbial diversity and metabolic potential in low and high FCR birds. The domain-lev…	eng	10.1007/s13353-013-0179-4	Animal Feed;Animals;Bacteria;Chickens;DNA, Ribosomal;Feces;Female;Gastrointestinal Tract;High-Throughput Nucleotide Sequencing;Male;Metagenome;Metagenomics;Microbiota;Phylogeny;RNA, Ribosomal, 16S;Sequence Analysis, DNA;Weight Gain	hypothesis testing	poultry
24102552	2013	FEMS microbiology ecology	Vasaï , Florian;Brugirard Ricaud, Karine;Bernadet, Marie Dominique;Cauquil, Laurent;Bouchez, Olivier;Combes, Sylvie;Davail, Stéphane	Overfeeding and genetics affect the composition of intestinal microbiota in Anas platyrhynchos (Pekin) and Cairina moschata (Muscovy) ducks.	To investigate the effect of overfeeding on the ileal and cecal microbiota of two genotypes of ducks (Pekin and Muscovy), high-throughput 16S rRNA gene-based pyrosequencing was used. The ducks were overfed for 12 days with 58% maize flour and 42% maize grain. Samples were collected before the overfeeding period (at 12 weeks), at 13 weeks, at 14 weeks, and 3 h after feeding. In parallel, ducks fed…	eng	10.1111/1574-6941.12217	Animal Feed;Animals;Bacteria;Biodiversity;Cecum;Ducks;Genotype;Ileum;Microbiota;Phylogeny	hypothesis testing	poultry
23960118	2013	Poultry science	Luo, Yu-heng;Peng, Huan-wei;Wright, André-Denis G;Bai, Shi-ping;Ding, Xue-mei;Zeng, Qiu-feng;Li, Hua;Zheng, Ping;Su, Zhuo-wei;Cui, Ren-yong;Zhang, Ke-ying	Broilers fed dietary vitamins harbor higher diversity of cecal bacteria and higher ratio of Clostridium, Faecalibacterium, and Lactobacillus than broilers with no dietary vitamins revealed by 16S rRNA gene clone libraries.	Research on the interaction between dietary vitamins and intestinal bacteria is poorly understood. To investigate the effect of dietary vitamins on the cecal bacterial communities, 2 bacterial 16S rRNA gene clone libraries were constructed from pooled PCR products obtained from the cecal digesta of 28-d broilers fed diets with vitamins (V) at the NRC level or with no vitamins (NV). The results sh…	eng	10.3382/ps.2012-02935	Animal Feed;Animal Nutritional Physiological Phenomena;Animals;Bacteria;Cecum;Chickens;China;Cloning, Molecular;Dietary Supplements;Gene Library;Molecular Sequence Data;Phylogeny;Polymerase Chain Reaction;RNA, Bacterial;RNA, Ribosomal, 16S;Sequence Analysis, RNA;Vitamins	hypothesis testing	poultry
23899589	2013	Journal of proteomics	Luo, Jianjie;Zheng, Aijuan;Meng, Kun;Chang, Wenhuan;Bai, Yingguo;Li, Ke;Cai, Huiyi;Liu, Guohua;Yao, Bin	Proteome changes in the intestinal mucosa of broiler (Gallus gallus) activated by probiotic Enterococcus faecium.	Probiotics are supplemented to animal diet to support a well-balanced gut microbiota, finally contributing to improved health. The molecular mechanism of probiotics in animal intestine improvement is yet unclear. We investigated the production parameters, gut morphology and microbiota, and mucosal proteome of Arbor Acres broilers (Gallus gallus) supplemented with Enterococcus faecium by performin…	eng	10.1016/j.jprot.2013.07.017	Animals;Antioxidants;Chickens;Cytoskeleton;Enterococcus faecium;Gene Expression Regulation;Intestinal Mucosa;Probiotics;Protein Interaction Mapping;Proteome;Proteomics;RNA, Ribosomal, 16S	hypothesis testing	poultry
23856245	2013	BMC veterinary research	Videnska, Petra;Sisak, Frantisek;Havlickova, Hana;Faldynova, Marcela;Rychlik, Ivan	Influence of Salmonella enterica serovar Enteritidis infection on the composition of chicken cecal microbiota.	BACKGROUND: Infection of newly hatched chicks with Salmonella enterica serovar Enteritidis (S. Enteritidis) results in an inflammatory response in the intestinal tract which may influence the composition of gut microbiota. In this study we were therefore interested whether S. Enteritidis induced inflammation results in changes in the cecal microbiota. To reach this aim, we compared the cecal micr…	eng	10.1186/1746-6148-9-140	Animals;Cecum;Chickens;Lactobacillus;Male;Microbiota;Poultry Diseases;RNA, Ribosomal, 16S;Real-Time Polymerase Chain Reaction;Salmonella Infections, Animal;Salmonella enteritidis	hypothesis testing	poultry
23461609	2013	Foodborne pathogens and disease	Lin, Jun;Hunkapiller, Andree A;Layton, Alice C;Chang, Yun-Juan;Robbins, Kelly R	Response of intestinal microbiota to antibiotic growth promoters in chickens.	Antibiotic growth promoters (AGPs) have been used as feed additives to improve average daily weight gain and feed efficiency in food animals for more than five decades. However, use of AGPs is associated with the emergence of antibiotic-resistant human pathogens of animal origin, posing a significant threat to food safety and public health. Thus, development of novel alternatives to AGPs is impor…	eng	10.1089/fpd.2012.1348	Animal Feed;Animals;Anti-Bacterial Agents;Bacteria;Chickens;DNA, Bacterial;Gene Library;Intestines;Lactobacillus;Metagenome;RNA, Ribosomal, 16S;Sequence Analysis, DNA;Tylosin;Weight Gain	hypothesis testing	poultry
23406343	2013	BMC veterinary research	Videnska, Petra;Faldynova, Marcela;Juricova, Helena;Babak, Vladimir;Sisak, Frantisek;Havlickova, Hana;Rychlik, Ivan	Chicken faecal microbiota and disturbances induced by single or repeated therapy with tetracycline and streptomycin.	BACKGROUND: In this study, we characterised the microbiota present in the faeces of 15- and 46-week-old egg laying hens before and after tetracycline or streptomycin therapy. In the first experiment, the layers were subjected to 7 days of therapy. In the second experiment, the hens were subjected to two days of therapy, which was repeated for an additional two days after 12 days of antibiotic wit…	eng	10.1186/1746-6148-9-30	Animals;Anti-Bacterial Agents;Bifidobacterium;Chickens;Clostridium;Enterobacteriaceae;Feces;Female;Lactobacillales;Metagenome;Real-Time Polymerase Chain Reaction;Streptomycin;Tetracycline	hypothesis testing	poultry
23281748	2013	British poultry science	Wadud, S;Michaelsen, A;Gallagher, E;Parcsi, G;Zemb, O;Stuetz, R;Manefield, M	Bacterial and fungal community composition over time in chicken litter with high or low moisture content.	1. Changes in bacterial and fungal communities in chicken litter with high and low moisture content over a five week period during a single chicken grow out cycle in a poultry shed in subtropical Australia were investigated to study the association between specific microbes and odour production. 2. Microbial biomass, as indicated by DNA yields, was higher and community composition was more dynami…	eng	10.1080/00071668.2012.723802	Animals;Bacteria;Bacterial Physiological Phenomena;Biodiversity;Chickens;DNA, Ribosomal Spacer;Denaturing Gradient Gel Electrophoresis;Fungi;Manure;Molecular Sequence Data;Polymerase Chain Reaction;Queensland;RNA, Ribosomal, 16S;Sequence Analysis, DNA;Sequence Homology	hypothesis testing	poultry
23825327	2013	Journal of animal science	Han, W;Zhang, X L;Wang, D W;Li, L Y;Liu, G L;Li, A K;Zhao, Y X	Effects of microencapsulated Enterococcus fecalis CG1.0007 on growth performance, antioxidation activity, and intestinal microbiota in broiler chickens.	We performed a series of trials to assess the effect of dietary supplementation with microencapsulated Enterococcus fecalis CG1.0007 on growth performance, antioxidation activity, and intestinal microbiota in Arbor Acres broiler chickens (&quot;broilers&quot;). A total of 150 1-d-old broilers were assigned randomly to 5 feeding treatments (a control group fed the basal diet, 3 groups fed the basa…	eng	10.2527/jas.2012-5956	Animal Feed;Animals;Antioxidants;Bifidobacterium;Chickens;Denaturing Gradient Gel Electrophoresis;Diet;Dietary Supplements;Enterococcus faecalis;Feces;Female;Intestines;Lactobacillus;Male;Microbiota;Probiotics;RNA, Bacterial;RNA, Ribosomal, 16S;Real-Time Polymerase Chain Reaction	hypothesis testing	poultry
23571328	2013	Poultry science	Shanmugasundaram, Revathi;Sifri, Mamduh;Selvaraj, Ramesh K	Effect of yeast cell product supplementation on broiler cecal microflora species and immune responses during an experimental coccidial infection.	This experiment was conducted to study the effects of whole yeast (Pichia guilliermondii; CitriStim, ADM, Quincy, IL) cell product supplementation on cecal microflora population and intestinal immune parameters in broilers. In the first experiment, birds were fed 0, 0.1, or 0.2% yeast cell wall product for 42 d. Feeding yeast cell wall products decreased (P = 0.03) the proportion of Escherichia c…	eng	10.3382/ps.2012-02991	Animal Feed;Animals;Cecum;Chickens;Coccidia;Coccidiosis;Diet;Dietary Supplements;Female;Interferon-gamma;Male;Parasite Egg Count;Pichia;Poultry Diseases;Prebiotics;RNA, Messenger;RNA, Ribosomal, 16S;Real-Time Polymerase Chain Reaction;Spleen;T-Lymphocytes, Regulatory	hypothesis testing	poultry
24242244	2013	Applied and environmental microbiology	Koskey, Amber M;Fisher, Jenny C;Traudt, Mary F;Newton, Ryan J;McLellan, Sandra L	Analysis of the gull fecal microbial community reveals the dominance of Catellicoccus marimammalium in relation to culturable Enterococci.	Gulls are prevalent in beach environments and can be a major source of fecal contamination. Gulls have been shown to harbor a high abundance of fecal indicator bacteria (FIB), such as Escherichia coli and enterococci, which can be readily detected as part of routine beach monitoring. Despite the ubiquitous presence of gull fecal material in beach environments, the associated microbial community i…	eng	10.1128/AEM.02414-13	Animals;Bacteriological Techniques;Charadriiformes;Enterobacteriaceae;Enterococcaceae;Environmental Monitoring;Feces;Gastrointestinal Tract;High-Throughput Nucleotide Sequencing;Lakes;Molecular Sequence Data;Phylogeny;RNA, Ribosomal, 16S;Reproducibility of Results;Wisconsin	microbiome description	wild
23850439	2013	Veterinary microbiology	Bennett, Darin C;Tun, Hein Min;Kim, Ji Eun;Leung, Frederick C;Cheng, Kimberly M	Characterization of cecal microbiota of the emu (Dromaius novaehollandiae).	Emus (Dromaius novaehollandiae), large flightless ratites native to Australia, are farmed for their fat and meat. They are omnivorous and feed on a wide variety of plants and insects. Despite having a relatively simple gastrointestinal tract and a short digesta retention time, emus are able to digest a significant portion of the ingested dietary neutral detergent fibre. However, nothing is known …	eng	10.1016/j.vetmic.2013.05.018	Animals;Australia;Bacteria;Cecum;Dromaiidae;Female;Male;Microbiota;Phylogeny	microbiome description	wild
24058905	2013	BioMed research international	Maeda, Isamu;Siddiki, Mohammad Shohel Rana;Nozawa-Takeda, Tsutomu;Tsukahara, Naoki;Tani, Yuri;Naito, Taki;Sugita, Shoei	Population abundance of potentially pathogenic organisms in intestinal microbiome of jungle crow (Corvus macrorhynchos) shown with 16S rRNA gene-based microbial community analysis.	Jungle Crows (Corvus macrorhynchos) prefer human habitats because of their versatility in feeding accompanied with human food consumption. Therefore, it is important from a public health viewpoint to characterize their intestinal microbiota. However, no studies have been involved in molecular characterization of the microbiota based on huge and reliable number of data acquisition. In this study, …	eng	10.1155/2013/438956	Animals;Bacteria;Cluster Analysis;Crows;DNA;Disease Vectors;Humans;Intestines;Microbiota;RNA, Ribosomal, 16S;Sequence Analysis, DNA;Temperature	hypothesis testing	wild
23349094	2013	MicrobiologyOpen	Dewar, Meagan L;Arnould, John P Y;Dann, Peter;Trathan, Phil;Groscolas, Rene;Smith, Stuart	Interspecific variations in the gastrointestinal microbiota in penguins.	Despite the enormous amount of data available on the importance of the gastrointestinal (GI) microbiota in vertebrate (especially mammals), information on the GI microbiota of seabirds remains incomplete. As with many seabirds, penguins have a unique digestive physiology that enables them to store large reserves of adipose tissue, protein, and lipids. This study used quantitative real-time polyme…	eng	10.1002/mbo3.66	Animals;Biota;DNA, Bacterial;DNA, Ribosomal;Gastrointestinal Tract;Metagenome;RNA, Ribosomal, 16S;Sequence Analysis, DNA;Spheniscidae	hypothesis testing	wild
24657972	2014	PloS one	Sergeant, Martin J;Constantinidou, Chrystala;Cogan, Tristan A;Bedford, Michael R;Penn, Charles W;Pallen, Mark J	Extensive microbial and functional diversity within the chicken cecal microbiome.	Chickens are major source of food and protein worldwide. Feed conversion and the health of chickens relies on the largely unexplored complex microbial community that inhabits the chicken gut, including the ceca. We have carried out deep microbial community profiling of the microbiota in twenty cecal samples via 16S rRNA gene sequences and an in-depth metagenomics analysis of a single cecal microb…	eng	10.1371/journal.pone.0091941	Animals;Biodiversity;Cecum;Chickens;Hydrogen;Microbiota	microbiome description	poultry
25427406	2014	BMC veterinary research	Oakley, Brian B;Buhr, R Jeff;Ritz, Casey W;Kiepper, Brian H;Berrang, Mark E;Seal, Bruce S;Cox, Nelson A	Successional changes in the chicken cecal microbiome during 42 days of growth are independent of organic acid feed additives.	BACKGROUND: Poultry remains a major source of foodborne bacterial infections. A variety of additives with presumed anti-microbial and/or growth-promoting effects are commonly added to poultry feed during commercial grow-out, yet the effects of these additives on the gastrointestinal microbial community (the GI microbiome) as the bird matures remain largely unknown. Here we compared temporal chang…	eng	10.1186/s12917-014-0282-8	Animal Feed;Animals;Bacteria;Cecum;Chickens;Fatty Acids;Food Additives;Formates;Male;Microbiota;Molecular Sequence Data;Propionates;RNA, Ribosomal, 16S	hypothesis testing	poultry
25329397	2014	PloS one	Videnska, Petra;Rahman, Md Masudur;Faldynova, Marcela;Babak, Vladimir;Matulova, Marta Elsheimer;Prukner-Radovcic, Estella;Krizek, Ivan;Smole-Mozina, Sonja;Kovac, Jasna;Szmolka, Ama;Nagy, Bela;Sedlar, Karel;Cejkova, Darina;Rychlik, Ivan	Characterization of egg laying hen and broiler fecal microbiota in poultry farms in Croatia, Czech Republic, Hungary and Slovenia.	Poultry meat is the most common protein source of animal origin for humans. However, intensive breeding of animals in confined spaces has led to poultry colonisation by microbiota with a zoonotic potential or encoding antibiotic resistances. In this study we were therefore interested in the prevalence of selected antibiotic resistance genes and microbiota composition in feces of egg laying hens a…	eng	10.1371/journal.pone.0110076	Animals;Anti-Bacterial Agents;Chickens;Croatia;Czech Republic;Drug Resistance, Bacterial;Feces;Female;Hungary;Microbiota;Oviposition;RNA, Ribosomal, 16S;Sequence Analysis, RNA;Slovenia	hypothesis testing	poultry
25319042	2014	FEMS microbiology ecology	Kohl, Kevin D;Amaya, James;Passement, Celeste A;Dearing, M Denise;McCue, Marshall D	Unique and shared responses of the gut microbiota to prolonged fasting: a comparative study across five classes of vertebrate hosts.	Many animals face unpredictable food sources and periods of prolonged fasting, which likely present significant challenges to gut microorganisms. While several studies have demonstrated that fasting impacts the gut microbiota, experiments have not been carried out in a comparative context. We used 16S rRNA gene sequencing to document changes in colonic and cecal microbiomes of animals representin…	eng	10.1111/1574-6941.12442	Animals;Anura;Base Sequence;Cecum;Fasting;Lizards;Mice;Microbiota;Phylogeny;Quail;RNA, Ribosomal, 16S;Sequence Analysis, DNA;Tilapia	hypothesis testing	poultry
25071230	2014	Poultry science	Betancourt, Liliana;Rodriguez, Fernando;Phandanouvong, Vienvilay;Ariza-Nieto, Claudia;Hume, Michael;Nisbet, David;Afanador-Téllez, German;Van Kley, Alexandra Martynova;Nalian, Armen	Effect of Origanum chemotypes on broiler intestinal bacteria.	Essential oils have been proposed as alternatives to antibiotic use in food animal production. This study evaluated 3 chemotypes of the Origanum genus, containing varying amounts of secondary metabolites carvacrol, thymol, and sabinene, in the broiler chicken diet. Aerial parts of Origanum vulgare L. (OL), O. vulgare L. ssp. hirtum (OH), and O. majorana (OM) were collected from a greenhouse locat…	eng	10.3382/ps.2014-03944	Animal Feed;Animals;Anti-Bacterial Agents;Chickens;Colombia;Denaturing Gradient Gel Electrophoresis;Diet;Dietary Supplements;Greece;Incidence;Intestines;Male;Microbiota;Monoterpenes;Oils, Volatile;Origanum;Random Allocation;Thymol	hypothesis testing	poultry
24931967	2014	Poultry science	Choi, J H;Kim, G B;Cha, C J	Spatial heterogeneity and stability of bacterial community in the gastrointestinal tracts of broiler chickens.	Bacterial communities in the different regions of gastrointestinal tract (GIT) of broiler chickens were analyzed by pyrosequencing approach to understand microbial composition and diversity. The DNA samples extracted from 7 different regions along the GIT were subjected to bacterial-community analysis by pyrosequencing of the V1-V3 region of 16S rRNA gene. Major bacterial phyla in the chicken-gut…	eng	10.3382/ps.2014-03974	Animals;Bacteria;Chickens;DNA, Bacterial;Gastrointestinal Tract;Microbiota;RNA, Ribosomal, 16S;Sequence Analysis, DNA	hypothesis testing	poultry
24766220	2014	Canadian journal of microbiology	Pourabedin, Mohsen;Xu, Zhengxin;Baurhoo, Bushansingh;Chevaux, Eric;Zhao, Xin	Effects of mannan oligosaccharide and virginiamycin on the cecal microbial community and intestinal morphology of chickens raised under suboptimal conditions.	There is an increasing movement against use of antibiotic growth promoters in animal feed. Prebiotic supplementation is a potential alternative to enhance the host's natural defense through modulation of gut microbiota. In the present study, the effect of mannan oligosaccharide (MOS) and virginiamycin (VIRG) on cecal microbial ecology and intestinal morphology of broiler chickens raised under sub…	eng	10.1139/cjm-2013-0899	Animals;Anti-Bacterial Agents;Cecum;Chickens;Denaturing Gradient Gel Electrophoresis;Dietary Supplements;Intestines;Lactobacillus;Male;Mannans;Prebiotics;Virginiamycin	hypothesis testing	poultry
24706969	2014	Poultry science	Vasaï , F;Ricaud, K Brugirard;Cauquil, L;Daniel, P;Peillod, C;Gontier, K;Tizaoui, A;Bouchez, O;Combes, S;Davail, S	Lactobacillus sakei modulates mule duck microbiota in ileum and ceca during overfeeding.	The supplementation with Lactobacillus sakei as probiotic on the ileal and cecal microbiota of mule ducks during overfeeding was investigated using high-throughput 16S rRNA gene-based pyrosequencing and real-time PCR. The ducks were overfed with or without L. sakei for 12 d with 56% ground corn and 42% whole corn. Samples were collected before the overfeeding period (at 12 wk), at 13 wk (meal 12 …	eng	10.3382/ps.2013-03497	Animal Feed;Animals;Bacteria;Cecum;Diet;Ducks;High-Throughput Nucleotide Sequencing;Ileum;Lactobacillus;Male;Microbiota;Probiotics;RNA, Bacterial;RNA, Ribosomal, 16S;Real-Time Polymerase Chain Reaction;Sequence Analysis, RNA	hypothesis testing	poultry
24522272	2014	Veterinary microbiology	Wu, Shu-Biao;Stanley, Dragana;Rodgers, Nicholas;Swick, Robert A;Moore, Robert J	Two necrotic enteritis predisposing factors, dietary fishmeal and Eimeria infection, induce large changes in the caecal microbiota of broiler chickens.	It is widely established that a high-protein fishmeal supplemented starter diet and Eimeria infection can predispose birds to the development of clinical necrotic enteritis symptoms following Clostridium perfringens infection. However, it has not been clearly established what changes these treatments cause to predispose birds to succumb to necrotic enteritis. We analysed caecal microbiota of 4 gr…	eng	10.1016/j.vetmic.2014.01.007	Animals;Biodiversity;Causality;Cecum;Chickens;Clostridium Infections;Clostridium perfringens;Coccidiosis;Diet;Eimeria;Enteritis;Lactobacillus;Microbiota;Poultry Diseases;RNA, Ribosomal, 16S	hypothesis testing	poultry
24460922	2014	Journal of animal physiology and animal nutrition	Jiang, J F;Song, X M;Wu, J L;Jiang, Y Q	Effects of alfalfa meal on the intestinal microbial diversity and immunity of growing ducks.	This study was conducted to investigate the effects of alfalfa meal diets on the intestinal microbial diversity and immunity of growing egg-type ducks. A total of 128 healthy 7-week-old female egg-type Shaoxing ducks were selected and randomly assigned into four dietary treatments: 0%, 3%, 6% and 9% alfalfa meal for 8 weeks. Each treatment consisted of four replicates of eight ducks each. Polymer…	eng	10.1111/jpn.12167	Animal Feed;Animal Nutritional Physiological Phenomena;Animals;Cecum;Diet;Ducks;Feces;Female;Medicago sativa	hypothesis testing	poultry
25343515	2014	The ISME journal	Vital, Marius;Gao, Jiarong;Rizzo, Mike;Harrison, Tara;Tiedje, James M	Diet is a major factor governing the fecal butyrate-producing community structure across Mammalia, Aves and Reptilia.	Butyrate-producing bacteria have an important role in maintaining host health. They are well studied in human and medically associated animal models; however, much less is known for other Vertebrata. We investigated the butyrate-producing community in hindgut-fermenting Mammalia (n = 38), Aves (n = 8) and Reptilia (n = 8) using a gene-targeted pyrosequencing approach of the terminal genes of the …	eng	10.1038/ismej.2014.179	Animals;Bacteria;Bacterial Proteins;Biodiversity;Birds;Butyrates;Coenzyme A-Transferases;Diet;Feces;Humans;Mammals;Phosphotransferases (Carboxyl Group Acceptor);Phylogeny;RNA, Ribosomal, 16S;Reptiles	hypothesis testing	poultry, wild
25089821	2014	PloS one	Lee, Won Young;Kim, Mincheol;Jablonski, Piotr G;Choe, Jae Chun;Lee, Sang-im	Effect of incubation on bacterial communities of eggshells in a temperate bird, the Eurasian Magpie (Pica pica).	Inhibitory effect of incubation on microbial growth has extensively been studied in wild bird populations using culture-based methods and conflicting results exist on whether incubation selectively affects the growth of microbes on the egg surface. In this study, we employed culture-independent methods, quantitative PCR and 16S rRNA gene pyrosequencing, to elucidate the effect of incubation on th…	eng	10.1371/journal.pone.0103959	Animals;Bacteria;Egg Shell;Nesting Behavior;Passeriformes;Phylogeny	hypothesis testing	wild
24837385	2014	Applied and environmental microbiology	Waite, David W;Eason, Daryl K;Taylor, Michael W	Influence of hand rearing and bird age on the fecal microbiota of the critically endangered kakapo.	The critically endangered New Zealand parrot, the kakapo, is subject to an intensive management regime aiming to maintain bird health and boost population size. Newly hatched kakapo chicks are subjected to human intervention and are frequently placed in captivity throughout their formative months. Hand rearing greatly reduces mortality among juveniles, but the potential long-term impact on the ka…	eng	10.1128/AEM.00975-14	Age Factors;Animals;Bacteria;Biodiversity;Endangered Species;Feces;Female;Humans;Male;Microbiota;Molecular Sequence Data;Parrots;Phylogeny;Specimen Handling	hypothesis testing	wild
24772289	2014	Ecology and evolution	Grizard, Stéphanie;Dini-Andreote, Francisco;Tieleman, B Irene;Salles, Joana F	Dynamics of bacterial and fungal communities associated with eggshells during incubation.	Microorganisms are closely associated with eggs and may play a determinant role in embryo survival. Yet, the majority of studies focusing on this association relied on culture-based methodology, eventually leading to a skewed assessment of microbial communities. By targeting the 16S rRNA gene and internal transcribed spacer (ITS) region, we, respectively, described bacterial and fungal communitie…	eng	10.1002/ece3.1011	NA	hypothesis testing	wild
24711971	2014	PeerJ	Hird, Sarah M;Carstens, Bryan C;Cardiff, Steven W;Dittmann, Donna L;Brumfield, Robb T	Sampling locality is more detectable than taxonomy or ecology in the gut microbiota of the brood-parasitic Brown-headed Cowbird (Molothrus ater).	Brown-headed Cowbirds (Molothrus ater) are the most widespread avian brood parasite in North America, laying their eggs in the nests of approximately 250 host species that raise the cowbird nestlings as their own. It is currently unknown how these heterospecific hosts influence the cowbird gut microbiota relative to other factors, such as the local environment and genetics. We test a Nature Hypot…	eng	10.7717/peerj.321	NA	hypothesis testing	wild
24684257	2014	FEMS microbiology ecology	Dewar, Meagan L;Arnould, John P Y;Krause, Lutz;Dann, Peter;Smith, Stuart C	Interspecific variations in the faecal microbiota of Procellariiform seabirds.	Despite the enormous amount of data available on the importance of gut microbiota in vertebrates (especially mammals), there is no information available on the microbiota of seabirds. Procellariiformes are long-lived seabirds that consume a diet high in lipids and are characterised by their ability to produce and store large amount of stomach oils through the partial digestion of prey (with the e…	eng	10.1111/1574-6941.12332	Animals;Bacteroidetes;Birds;Feces;Gastrointestinal Tract;Genes, Bacterial;Gram-Positive Bacteria;High-Throughput Nucleotide Sequencing;Lipid Metabolism;Microbiota;Molecular Typing;Proteobacteria;RNA, Ribosomal, 16S;Sequence Analysis, DNA;Species Specificity	hypothesis testing	wild
24413599	2014	Applied and environmental microbiology	Ryu, Hodon;Grond, Kirsten;Verheijen, Bram;Elk, Michael;Buehler, Deborah M;Santo Domingo, Jorge W	Intestinal microbiota and species diversity of Campylobacter and Helicobacter spp. in migrating shorebirds in Delaware Bay.	Using 16S rRNA gene sequencing analysis, we examined the bacterial diversity and the presence of opportunistic bacterial pathogens (i.e., Campylobacter and Helicobacter) in red knot (Calidris canutus; n = 40), ruddy turnstone (Arenaria interpres; n = 35), and semipalmated sandpiper (Calidris pusilla; n = 22) fecal samples collected during a migratory stopover in Delaware Bay. Additionally, we stu…	eng	10.1128/AEM.03793-13	Animals;Biota;Campylobacter;Charadriiformes;Cluster Analysis;DNA, Bacterial;DNA, Ribosomal;Delaware;Feces;Gastrointestinal Tract;Helicobacter;Molecular Sequence Data;Phylogeny;Prevalence;RNA, Ribosomal, 16S;Real-Time Polymerase Chain Reaction;Sequence Analysis, DNA	hypothesis testing	wild
26664988	2015	Frontiers in veterinary science	Mon, Khin K Z;Saelao, Perot;Halstead, Michelle M;Chanthavixay, Ganrea;Chang, Huai-Chen;Garas, Lydia;Maga, Elizabeth A;Zhou, Huaijun	Salmonella enterica Serovars Enteritidis Infection Alters the Indigenous Microbiota Diversity in Young Layer Chicks.	Avian gastrointestinal (GI) tracts are highly populated with a diverse array of microorganisms that share a symbiotic relationship with their hosts and contribute to the overall health and disease state of the intestinal tract. The microbiome of the young chick is easily prone to alteration in its composition by both exogenous and endogenous factors, especially during the early posthatch period. …	eng	10.3389/fvets.2015.00061	NA	hypothesis testing	poultry
26588075	2015	PloS one	Witzig, Maren;Carminha-Silva, Amelia;Camarinha da Silva, Amelia;Green-Engert, Rebecca;Hoelzle, Katharina;Zeller, Ellen;Seifert, Jana;Hoelzle, Ludwig E;Rodehutscord, Markus	Spatial Variation of the Gut Microbiota in Broiler Chickens as Affected by Dietary Available Phosphorus and Assessed by T-RFLP Analysis and 454 Pyrosequencing.	Molecular fingerprinting and sequencing based techniques have been widely used to characterize microbial communities. Terminal restriction fragment length polymorphism (T-RFLP) and 454-pyrosequencing were used to determine the microorganisms present in the different sections of the chicken gastrointestinal tract (GIT) (crop, jejunum, ileum and caeca). Broilers fed with diets differing in phosphor…	eng	10.1371/journal.pone.0143442	Animal Feed;Animal Nutritional Physiological Phenomena;Animals;Calcium;Chickens;Cloning, Molecular;Diet;Digestion;Female;Gastrointestinal Microbiome;Gastrointestinal Tract;Gene Expression Profiling;Hydrogen-Ion Concentration;Lactobacillaceae;Molecular Sequence Data;Multivariate Analysis;Phosphorus, Dietary;Polymorphism, Restriction Fragment Length;Principal Component Analysis;RNA, Ribosomal, 16S;…	hypothesis testing	poultry
26567176	2015	Poultry science	Fasina, Yewande O;Newman, Molli M;Stough, Joshua M;Liles, Mark R	Effect of Clostridium perfringens infection and antibiotic administration on microbiota in the small intestine of broiler chickens.	The etiological agent of necrotic enteritis (NE) is Clostridium perfringens (CP), which is an economically significant problem for broiler chicken producers worldwide. Traditional use of in-feed antibiotic growth promoters to control NE disease have resulted in the emergence of antibiotic resistance in CP strains. Identification of probiotic bacteria strains as an alternative to antibiotics for t…	eng	10.3382/ps/pev329	Animal Feed;Animals;Anti-Infective Agents;Bacitracin;Chickens;Clostridium Infections;Clostridium perfringens;DNA, Bacterial;Diet;Dietary Supplements;Gastrointestinal Microbiome;Male;Polymerase Chain Reaction;Poultry Diseases;RNA, Ribosomal, 16S;Random Allocation	hypothesis testing	poultry
26539833	2015	British poultry science	Latorre, J D;Hernandez-Velasco, X;Bielke, L R;Vicente, J L;Wolfenden, R;Menconi, A;Hargis, B M;Tellez, G	Evaluation of a Bacillus direct-fed microbial candidate on digesta viscosity, bacterial translocation, microbiota composition and bone mineralisation in broiler chickens fed on a rye-based diet.	1. The effects of the dietary inclusion of a Bacillus-based direct-fed microbial (DFM) candidate on digesta viscosity, bacterial translocation, microbiota composition and bone mineralisation were evaluated in broilers consuming rye-based diets. 2. In the present study, control mash rye-based diets (CON) or Bacillus-DFM supplemented diets (TRT) were administered ad libitum to male broilers in thre…	eng	10.1080/00071668.2015.1101053	Animal Feed;Animal Nutritional Physiological Phenomena;Animals;Bacillus;Bacillus subtilis;Calcification, Physiologic;Chickens;DNA, Bacterial;Diet;Dietary Supplements;Gastrointestinal Contents;Gastrointestinal Microbiome;Liver;Male;RNA, Ribosomal, 16S;Viscosity	hypothesis testing	poultry
26500632	2015	Frontiers in microbiology	Liu, Shasha;Bennett, Darin C;Tun, Hein M;Kim, Ji-Eun;Cheng, Kimberly M;Zhang, Hongfu;Leung, Frederick C	The effect of diet and host genotype on ceca microbiota of Japanese quail fed a cholesterol enriched diet.	Two Japanese quail strains, respectively atherosclerosis-susceptible (SUS) and -resistant (RES), have been shown to be good models to study cholesterol metabolism and transportation associated with atherosclerosis. Our objective was to examine possible difference in cecal microbiota between these strains when fed a control diet and a cholesterol enriched diet, to determine how host genotype and d…	eng	10.3389/fmicb.2015.01092	NA	hypothesis testing	poultry
26480894	2015	Journal of applied microbiology	Li, Y;Xu, Q;Huang, Z;Lv, L;Liu, X;Yin, C;Yan, H;Yuan, J	Effect of Bacillus subtilis CGMCC 1.1086 on the growth performance and intestinal microbiota of broilers.	AIMS: Probiotics have been proved to be the most preferred and effective alternative to antibiotics as growth promoter and pathogens inhibitor in poultry industry. In this study Bacillus subtilis CGMCC 1.1086 as a probiotic bacterium was administered in diet and its effects on both the growth performance and the caecal microbiota of broilers were evaluated.METHODS AND RESULTS: A total of 240 male…	eng	10.1111/jam.12972	Animals;Bacillus subtilis;Body Weight;Chickens;Dietary Supplements;Female;Gastrointestinal Microbiome;Intestines;Male;Probiotics;Weight Gain	hypothesis testing	poultry
26467017	2015	Poultry science	Park, Si Hong;Dowd, Scot E;McReynolds, Jack L;Byrd, James A;Nisbet, David J;Ricke, Steven C	Evaluation of feed grade sodium bisulfate impact on gastrointestinal tract microbiota ecology in broilers via a pyrosequencing platform.	The gastrointestinal microbial community in broiler chickens consists of many different species of bacteria, and the overall microbiota can vary from bird to bird. To control pathogenic bacteria in broilers and improve gut health, numerous potential dietary amendments have been used. In this study, we used a pyrosequencing platform to evaluate the effect of sodium bisulfate on microbiota of the c…	eng	10.3382/ps/pev274	Animal Feed;Animals;Cecum;Chickens;Crop, Avian;DNA, Bacterial;Diet;Gastrointestinal Microbiome;Ileum;Polymerase Chain Reaction;RNA, Ribosomal, 16S;Sequence Analysis, DNA;Sulfates	hypothesis testing	poultry
26425940	2015	Journal of applied microbiology	Neumann, A P;Suen, G	Differences in major bacterial populations in the intestines of mature broilers after feeding virginiamycin or bacitracin methylene disalicylate.	AIMS: The purpose of this study was to compare the effects of feeding virginiamycin or bacitracin methylene disalicylate (BMD), two in-feed antibiotics typically used by commercial poultry producers in the United States, on the chicken gastrointestinal microbiota.METHODS AND RESULTS: 454 pyrosequencing of the V6-V8 region of the 16S rRNA gene and quantitative PCR were employed to examine the bact…	eng	10.1111/jam.12960	Administration, Oral;Animals;Anti-Bacterial Agents;Bacitracin;Bacteria;Chickens;Gastrointestinal Microbiome;Intestines;Salicylates;Virginiamycin	hypothesis testing	poultry
26331590	2015	Journal of animal physiology and animal nutrition	Zhang, T;Xie, J;Zhang, M;Fu, N;Zhang, Y	Effect of a potential probiotics Lactococcus garvieae B301 on the growth performance, immune parameters and caecum microflora of broiler chickens.	In this study, a novel Lactococcus garvieae B301 was isolated from the intestinal tract of a healthy piglet. L.¬†garvieae B301 was tolerant to acid pH, simulated gastric and small intestinal transit juices, indicating that it was capable of surviving in the gastrointestinal tract. L.¬†garvieae B301 was safe and beneficial to broilers, as broiler chickens supplemented with L.¬†garvieae B301 had lo…	eng	10.1111/jpn.12388	Animal Feed;Animals;Body Fluids;Cecum;Chickens;Diarrhea;Diet;Hydrogen-Ion Concentration;Immunoglobulin A;Immunoglobulin G;Immunoglobulin M;Lactococcus;Male;Poultry Diseases;Probiotics;RNA, Ribosomal, 16S;Weight Gain	hypothesis testing	poultry
26161743	2015	PloS one	Thibodeau, Alexandre;Fravalo, Philippe;Yergeau, NA;Arsenault, Julie;Lahaye, Ludovic;Letellier, Ann	Chicken Caecal Microbiome Modifications Induced by Campylobacter jejuni Colonization and by a Non-Antibiotic Feed Additive.	Campylobacter jejuni is an important zoonotic foodborne pathogen causing acute gastroenteritis in humans. Chickens are often colonized at very high numbers by C. jejuni, up to 10(9) CFU per gram of caecal content, with no detrimental effects on their health. Farm control strategies are being developed to lower the C. jejuni contamination of chicken food products in an effort to reduce human campy…	eng	10.1371/journal.pone.0131978	Animal Feed;Animals;Bifidobacterium;Biodiversity;Campylobacter jejuni;Cecum;Chickens;Food Additives;Microbiota;Molecular Typing;RNA, Ribosomal, 16S;Sorbic Acid;Thymol	hypothesis testing	poultry
26138263	2015	Journal of molecular microbiology and biotechnology	Lim, Sooyeon;Cho, SooHyun;Caetano-Anolles, Kelsey;Jeong, Seok Geun;Oh, Mi Hwa;Park, Beom Young;Kim, Hyun Jung;Cho, Seoae;Choi, Sang Ho;Ryu, Sangryeol;Lee, Ju-Hoon;Kim, Heebal;Ham, Jun Sang	Developmental Dynamic Analysis of the Excreted Microbiome of Chickens Using Next-Generation Sequencing.	Poultry contamination can be largely attributed to the presence of chicken feces during the production process. Fecal contamination is often found in raw chicken products sold for human consumption. Quantitative analysis of the fecal microbial community of chickens using next-generation sequencing techniques is the focus of this study. Fecal samples were collected from 30 broiler chickens at two …	eng	10.1159/000430865	Animals;Bacteria;Biodiversity;Chickens;Feces;High-Throughput Nucleotide Sequencing;Microbiota;Molecular Sequence Data;Phylogeny	hypothesis testing	poultry
26045158	2015	Microbial ecology	Ziganshina, Elvira E;Belostotskiy, Dmitry E;Ilinskaya, Olga N;Boulygina, Eugenia A;Grigoryeva, Tatiana V;Ziganshin, Ayrat M	Effect of the Organic Loading Rate Increase and the Presence of Zeolite on Microbial Community Composition and Process Stability During Anaerobic Digestion of Chicken Wastes.	This study investigates the effect of the organic loading rate (OLR) increase from 1.0 to 3.5 g‚ÄâVS‚ÄâL(-1) day(-1) at constant hydraulic retention time (HRT) of 35 days on anaerobic reactors' performance and microbial diversity during mesophilic anaerobic digestion of ammonium-rich chicken wastes in the absence/presence of zeolite. The effects of anaerobic process parameters on microbial commun…	eng	10.1007/s00248-015-0635-2	Ammonia;Anaerobiosis;Animals;Bacteria, Anaerobic;Biodiversity;Biofuels;Bioreactors;Chickens;Fatty Acids, Volatile;Hydrogen-Ion Concentration;Manure;Microbial Consortia;RNA, Ribosomal, 16S;Waste Disposal, Fluid;Zeolites	hypothesis testing	poultry
25887695	2015	BMC microbiology	Stanley, Dragana;Geier, Mark S;Chen, Honglei;Hughes, Robert J;Moore, Robert J	Comparison of fecal and cecal microbiotas reveals qualitative similarities but quantitative differences.	BACKGROUND: The majority of chicken microbiota studies have used the ceca as a sampling site due to the specific role of ceca in chicken productivity, health and wellbeing. However, sampling from ceca and other gastrointestinal tract sections requires the bird to be sacrificed. In contrast, fecal sampling does not require sacrifice and thus allows the same bird to be sampled repeatedly over time.…	eng	10.1186/s12866-015-0388-6	Animals;Cecum;Chickens;Cluster Analysis;DNA, Ribosomal;Feces;Gastrointestinal Microbiome;Molecular Sequence Data;Phylogeny;RNA, Ribosomal, 16S;Sequence Analysis, DNA	hypothesis testing	poultry
25881241	2015	PloS one	Jiang, Tieshan;Mandal, Rabindra K;Wideman, Robert F;Khatiwara, Anita;Pevzner, Igal;Min Kwon, Young	Molecular survey of bacterial communities associated with bacterial chondronecrosis with osteomyelitis (BCO) in broilers.	Bacterial chondronecrosis with osteomyelitis (BCO) is recognized as an important cause of lameness in commercial broiler chickens (meat-type chickens). Relatively little is known about the microbial communities associated with BCO. This study was conducted to increase our understanding of the microbial factors associated with BCO using a culture-independent approach. Using Illumina sequencing of …	eng	10.1371/journal.pone.0124403	Animal Husbandry;Animals;Bacteria;Bacterial Infections;Chickens;Lameness, Animal;Necrosis;Osteochondrosis;Osteomyelitis;Phylogeny;Polymerase Chain Reaction;Poultry Diseases;RNA, Ribosomal, 16S;Risk Factors;United States	hypothesis testing	poultry
25874109	2015	Microbiome	Pourabedin, Mohsen;Guan, Leluo;Zhao, Xin	Xylo-oligosaccharides and virginiamycin differentially modulate gut microbial composition in chickens.	BACKGROUND: The emergence and spread of antibiotic resistance in pathogens have led to a restriction on the use of antibiotic growth promoters (AGPs) in animal feed in some countries. The potential negative after-effects of a ban on AGPs could be mitigated by improving animal intestinal health with prebiotic dietary fibers such as xylo-oligosaccharides (XOS). However, the mechanism(s) by which an…	eng	10.1186/s40168-015-0079-4	NA	hypothesis testing	poultry
25667427	2015	Poultry science	Shabbir, Muhammad Zubair;Malys, Tyler;Ivanov, Yury V;Park, Jihye;Shabbir, Muhammad Abu Bakr;Rabbani, Masood;Yaqub, Tahir;Harvill, Eric Thomas	Microbial communities present in the lower respiratory tract of clinically healthy birds in Pakistan.	Commercial poultry is an important agricultural industry worldwide. Although dense living conditions and large flocks increase meat and egg production, they also increase the risk of disease outbreaks and zoonoses. Current pathogen identification methods mostly rely on culture-dependent techniques and, therefore, are limited to a very small number of bacteria present in the environment. Next Gene…	eng	10.3382/ps/pev010	Animals;Bacteria;Bronchoalveolar Lavage;Chickens;DNA, Bacterial;Female;High-Throughput Nucleotide Sequencing;Lung;Male;Microbiota;Molecular Sequence Data;Pakistan;Phylogeny;RNA, Ribosomal, 16S;Sequence Analysis, DNA;Trachea	hypothesis testing	poultry
25635690	2015	PloS one	Day, J Michael;Oakley, Brian B;Seal, Bruce S;Zsak, Laszlo	Comparative analysis of the intestinal bacterial and RNA viral communities from sentinel birds placed on selected broiler chicken farms.	There is a great deal of interest in characterizing the complex microbial communities in the poultry gut, and in understanding the effects of these dynamic communities on poultry performance, disease status, animal welfare, and microbes with human health significance. Investigations characterizing the poultry enteric virome have identified novel poultry viruses, but the roles these viruses play i…	eng	10.1371/journal.pone.0117210	Animal Husbandry;Animals;Chickens;Cluster Analysis;Intestines;Metagenome;Microbiota;Phylogeny;RNA, Ribosomal, 16S;RNA, Viral;Sequence Analysis, RNA	hypothesis testing	poultry
25564364	2015	Avian pathology : journal of the W.V.P.A	Sohail, Muhammad U;Hume, Michael E;Byrd, James A;Nisbet, David J;Shabbir, Muhammad Z;Ijaz, Ahmad;Rehman, Habib	Molecular analysis of the caecal and tracheal microbiome of heat-stressed broilers supplemented with prebiotic and probiotic.	The gastrointestinal tract commensal microbiome is important for host nutrition, health and immunity. Little information is available regarding the role of these commensals at other mucosal surfaces in poultry. Tracheal mucosal surfaces offer sites for first-line health and immunity promotion in broilers, especially under stress-related conditions. The present study is aimed at elucidating the ef…	eng	10.1080/03079457.2015.1004622	Animal Husbandry;Animals;Base Sequence;Cecum;Chickens;Cluster Analysis;Dietary Supplements;High-Throughput Nucleotide Sequencing;Hot Temperature;Mannans;Microbiota;Molecular Sequence Data;Phylogeny;Prebiotics;Probiotics;RNA, Ribosomal, 16S;Species Specificity;Statistics, Nonparametric;Stress, Physiological;Trachea	hypothesis testing	poultry
26633470	2015	Nutrients	Reed, Spenser;Neuman, Hadar;Moscovich, Sharon;Glahn, Raymond P;Koren, Omry;Tako, Elad	Chronic Zinc Deficiency Alters Chick Gut Microbiota Composition and Function.	Zinc (Zn) deficiency is a prevalent micronutrient insufficiency. Although the gut is a vital organ for Zn utilization, and Zn deficiency is associated with impaired intestinal permeability and a global decrease in gastrointestinal health, alterations in the gut microbial ecology of the host under conditions of Zn deficiency have yet to be studied. Using the broiler chicken (Gallus gallus) model, …	eng	10.3390/nu7125497	Animals;Bacteria;Biomarkers;Chickens;Gastrointestinal Tract;Nutritional Status;RNA, Bacterial;RNA, Ribosomal, 16S;Zinc	hypothesis testing	poultry
26712546	2015	Applied and environmental microbiology	Green, Hyatt C;Fisher, Jenny C;McLellan, Sandra L;Sogin, Mitchell L;Shanks, Orin C	Identification of Specialists and Abundance-Occupancy Relationships among Intestinal Bacteria of Aves, Mammalia, and Actinopterygii.	The coalescence of next-generation DNA sequencing methods, ecological perspectives, and bioinformatics analysis tools is rapidly advancing our understanding of the evolution and function of vertebrate-associated bacterial communities. Delineation of host-microbe associations has applied benefits ranging from clinical treatments to protecting our natural waters. Microbial communities follow some b…	eng	10.1128/AEM.02456-15	Animals;Bacteria;Biota;Birds;Cluster Analysis;DNA, Ribosomal;Feces;Fishes;Gastrointestinal Microbiome;Humans;Mammals;Molecular Sequence Data;Phylogeny;RNA, Ribosomal, 16S;Sequence Analysis, DNA	hypothesis testing	poultry, wild
26360776	2015	PloS one	Kreisinger, Jakub;Kropáčková, Lucie;Albrecht, Tomáš	Cloacal Microbiome Structure in a Long-Distance Migratory Bird Assessed Using Deep 16sRNA Pyrosequencing.	Effects of vertebrate-associated microbiota on physiology and health are of significant interest in current biological research. Most previous studies have focused on host-microbiota interactions in captive-bred mammalian models. These interactions and their outcomes are still relatively understudied, however, in wild populations and non-mammalian taxa. Using deep pyrosequencing, we described the…	eng	10.1371/journal.pone.0137401	Animal Migration;Animals;Biodiversity;Birds;Breeding;Cloaca;Female;High-Throughput Nucleotide Sequencing;Male;Metagenome;Microbiota;RNA, Bacterial;RNA, Ribosomal, 16S	microbiome description	wild
26445111	2015	PloS one	Rodríguez-Ruano, Sonia M;Martín-Vivaldi, Manuel;Martín-Platero, Antonio M;López-López, J Pablo;Peralta-Sánchez, Juan M;Ruiz-Rodríguez, Magdalena;Soler, Juan J;Valdivia, Eva;Martínez-Bueno, Manuel	The Hoopoe's Uropygial Gland Hosts a Bacterial Community Influenced by the Living Conditions of the Bird.	Molecular methods have revealed that symbiotic systems involving bacteria are mostly based on whole bacterial communities. Bacterial diversity in hoopoe uropygial gland secretion is known to be mainly composed of certain strains of enterococci, but this conclusion is based solely on culture-dependent techniques. This study, by using culture-independent techniques (based on the 16S rDNA and the ri…	eng	10.1371/journal.pone.0139734	Animals;Birds;Enterococcus;Female;Residence Characteristics;Scent Glands;Social Conditions;Symbiosis	hypothesis testing	wild
25750710	2015	Ecology and evolution	Benskin, Clare McW H;Rhodes, Glenn;Pickup, Roger W;Mainwaring, Mark C;Wilson, Kenneth;Hartley, Ian R	Life history correlates of fecal bacterial species richness in a wild population of the blue tit Cyanistes caeruleus.	Very little is known about the normal gastrointestinal flora of wild birds, or how it might affect or reflect the host's life-history traits. The aim of this study was to survey the species richness of bacteria in the feces of a wild population of blue tits Cyanistes caeruleus and to explore the relationships between bacterial species richness and various life-history traits, such as age, sex, an…	eng	10.1002/ece3.1384	NA	hypothesis testing	wild
26468217	2015	The Journal of veterinary medical science	Ushida, Kazunari;Segawa, Takahiro;Tsuchida, Sayaka;Murata, Koichi	Cecal bacterial communities in wild Japanese rock ptarmigans and captive Svalbard rock ptarmigans.	Preservation of indigenous gastrointestinal microbiota is deemed to be critical for successful captive breeding of endangered wild animals, yet its biology is poorly understood. Here, we investigated cecal bacterial communities in wild Japanese rock ptarmigans (Lagopus muta japonica) and compared them with those in Svalbard rock ptarmigans (L. m. hyperborea) in captivity. Ultra-deep sequencing of…	eng	10.1292/jvms.15-0313	Animals;Animals, Wild;Bacteria;Cecum;Female;Galliformes;Gastrointestinal Microbiome;Male;RNA, Bacterial;RNA, Ribosomal, 16S	hypothesis testing	wild+captive
28028487	2016	PeerJ	Alcaraz, Luis David;Hernández, Apolinar M;Peimbert, Mariana	Exploring the cockatiel (Nymphicus hollandicus) fecal microbiome, bacterial inhabitants of a worldwide pet.	METHODS: In this paper, we analyzed the gut microbiome from fecal samples of three healthy adult cockatiels by massive sequencing of the 16S rRNA gene. Additionally, we compared the cockatiel fecal microbiomes with those of other bird species, including poultry and wild birds.	eng	10.7717/peerj.2837	NA	microbiome description	pet
27568186	2016	Microbial ecology	Garcia-Mazcorro, Jose F;Castillo-Carranza, Stephany A;Guard, Blake;Gomez-Vazquez, Jose P;Dowd, Scot E;Brigthsmith, Donald J	Comprehensive Molecular Characterization of Bacterial Communities in Feces of Pet Birds Using 16S Marker Sequencing.	Birds and other animals live and evolve in close contact with millions of microorganisms (microbiota). While the avian microbiota has been well characterized in domestic poultry, the microbiota of other bird species has been less investigated. The aim of this study was to describe the fecal bacterial communities of pet birds. Pooled fecal samples from 22 flocks representing over 150 individual bi…	eng	10.1007/s00248-016-0840-7	Actinobacteria;Animals;Birds;Feces;Firmicutes;Lactobacillaceae;Microbiota;Pets;Proteobacteria;RNA, Ribosomal, 16S	microbiome description	pet
27814685	2016	BMC microbiology	Xu, Yunhe;Yang, Huixin;Zhang, Lili;Su, Yuhong;Shi, Donghui;Xiao, Haidi;Tian, Yumin	High-throughput sequencing technology to reveal the composition and function of cecal microbiota in Dagu chicken.	The chicken gut microbiota is an important and complicated ecosystem for the host. They play an important role in converting food into nutrient and energy. The coding capacity of microbiome vastly surpasses that of the host's genome, encoding biochemical pathways that the host has not developed. An optimal gut microbiota can increase agricultural productivity. This study aims to explore the compo…	eng	10.1186/s12866-016-0877-2	Animals;Bacteria;Bacteroidetes;Base Sequence;Cecum;Chickens;China;Classification;Crop, Avian;Feces;Feeding Behavior;Gastrointestinal Microbiome;High-Throughput Screening Assays;Microbial Consortia;Microbiota;Phylogeny;Proteobacteria;RNA, Ribosomal, 16S;Sequence Analysis, RNA	microbiome description	poultry
26758298	2016	Applied microbiology and biotechnology	Wilkinson, Ngare;Hughes, Robert J;Aspden, William J;Chapman, James;Moore, Robert J;Stanley, Dragana	The gastrointestinal tract microbiota of the Japanese quail, Coturnix japonica.	Microbiota in the gastrointestinal tract (GIT) plays an essential role in the health and well-being of the host. With the exception of chickens, this area has been poorly studied within birds. The avian GIT harbours unique microbial communities. Birds require rapid energy bursts to enable energy-intensive flying. The passage time of feed through the avian GIT is only 2-3.5¬†h, and thus requires t…	eng	10.1007/s00253-015-7280-z	Animals;Coturnix;DNA, Ribosomal;Gastrointestinal Microbiome;Gastrointestinal Tract;High-Throughput Nucleotide Sequencing;Phylogeny;RNA, Ribosomal, 16S;Sequence Analysis, DNA	microbiome description	poultry
27921008	2016	Frontiers in cellular and infection microbiology	Awad, Wageha A;Mann, Evelyne;Dzieciol, Monika;Hess, Claudia;Schmitz-Esser, Stephan;Wagner, Martin;Hess, Michael	Age-Related Differences in the Luminal and Mucosa-Associated Gut Microbiome of Broiler Chickens and Shifts Associated with Campylobacter jejuni Infection.	Despite the importance of gut microbiota for broiler performance and health little is known about the composition of this ecosystem, its development and response towards bacterial infections. Therefore, the current study was conducted to address the composition and structure of the microbial community in broiler chickens in a longitudinal study from day 1 to day 28 of age in the gut content and o…	eng	10.3389/fcimb.2016.00154	Age Factors;Animals;Campylobacter Infections;Chickens;Cluster Analysis;DNA, Bacterial;DNA, Ribosomal;Gastrointestinal Microbiome;Gastrointestinal Tract;Intestinal Mucosa;Longitudinal Studies;Phylogeny;RNA, Ribosomal, 16S;Sequence Analysis, DNA	hypothesis testing	poultry
27894254	2016	Genetics, selection, evolution : GSE	Ding, Jinmei;Zhao, Lele;Wang, Lifeng;Zhao, Wenjing;Zhai, Zhengxiao;Leng, Li;Wang, Yuxiang;He, Chuan;Zhang, Yan;Zhang, Heping;Li, Hui;Meng, He	Divergent selection-induced obesity alters the composition and functional pathways of chicken gut microbiota.	The gastrointestinal tract is populated by a complex and vast microbial network, with a composition that reflects the relationships of the symbiosis, co-metabolism, and co-evolution of these microorganisms with their host. The mechanism that underlies such interactions between the genetics of the host and gut microbiota remains elusive.</AbstractText>: The gastrointestinal tract is populated by a…	eng	10.1186/s12711-016-0270-5	Animals;Biodiversity;Body Composition;Chickens;Cluster Analysis;Computational Biology;Female;Gastrointestinal Microbiome;Gene Expression Profiling;Genetic Variation;Male;Metagenome;Metagenomics;Molecular Sequence Annotation;Obesity;RNA, Bacterial;RNA, Ribosomal, 16S;Selection, Genetic	hypothesis testing	poultry
27876778	2016	Scientific reports	Hou, Qiangchuan;Kwok, Lai-Yu;Zheng, Yi;Wang, Lifeng;Guo, Zhuang;Zhang, Jiachao;Huang, Weiqiang;Wang, Yuxiang;Leng, Li;Li, Hui;Zhang, Heping	Differential fecal microbiota are retained in broiler chicken lines divergently selected for fatness traits.	Our study combined 16S rRNA-pyrosequencing and whole genome sequencing to analyze the fecal metagenomes of the divergently selected lean (LL) and fat (FL) line chickens. Significant structural differences existed in both the phylogenic and functional metagenomes between the two chicken lines. At phylum level, the FL group had significantly less Bacteroidetes. At genus level, fourteen genera of di…	eng	10.1038/srep37376	Animals;Bacteria;Chickens;Feces;Gastrointestinal Tract;Lipogenesis;Metabolic Networks and Pathways;Metagenome;Microbiota;Phylogeny;RNA, Ribosomal, 16S;Whole Genome Sequencing	hypothesis testing	poultry
27604255	2016	FEMS microbiology ecology	Perumbakkam, Sudeep;Hunt, Henry D;Cheng, Hans H	Differences in CD8Œ±Œ± and cecal microbiome community during proliferation and late cytolytic phases of Marek's disease virus infection are associated with genetic resistance to Marek's disease.	Marek's disease (MD) is an important neoplastic disease of chickens caused by Marek ': s disease virus (MDV), a highly oncogenic alphaherpesvirus. In this study using two chicken lines, one resistant and another susceptible to MD, splenic T cells and cecal microbiome were profiled to gain a better understanding of primary differences in these lines. The percent of splenic CD4<sup>+</sup> T cells …	eng	10.1093/femsec/fiw188	NA	hypothesis testing	poultry
27386355	2016	SpringerPlus	Han, Geon Goo;Kim, Eun Bae;Lee, Jinyoung;Lee, Jun-Yeong;Jin, Gwideuk;Park, Jongbin;Huh, Chul-Sung;Kwon, Ill-Kyong;Kil, Dong Yong;Choi, Yun-Jaie;Kong, Changsu	Relationship between the microbiota in different sections of the gastrointestinal tract, and the body weight of broiler chickens.	In the poultry industry, many efforts have been undertaken to further improve the growth performance of broilers and identification and modulation of body weight (BW)-related bacteria could be one of the strategies to improve productivity. However, studies regarding the relationship between microbiota and BW are scarce. The objective of the present study was to investigate the relationship betwee…	eng	10.1186/s40064-016-2604-8	NA	hypothesis testing	poultry
27242676	2016	Frontiers in microbiology	Wang, Lingling;Lilburn, Mike;Yu, Zhongtang	Intestinal Microbiota of Broiler Chickens As Affected by Litter Management Regimens.	Poultry litter is a mixture of bedding materials and enteric bacteria excreted by chickens, and it is typically reused for multiple growth cycles in commercial broiler production. Thus, bacteria can be transmitted from one growth cycle to the next via litter. However, it remains poorly understood how litter reuse affects development and composition of chicken gut microbiota. In this study, the ef…	eng	10.3389/fmicb.2016.00593	NA	hypothesis testing	poultry
27174843	2016	Scientific reports	Mandal, Rabindra K;Jiang, Tieshan;Al-Rubaye, Adnan A;Rhoads, Douglas D;Wideman, Robert F;Zhao, Jiangchao;Pevzner, Igal;Kwon, Young Min	An investigation into blood microbiota and its potential association with Bacterial Chondronecrosis with Osteomyelitis (BCO) in Broilers.	Bacterial chondronecrosis with osteomyelitis (BCO) is a common cause of lameness in commercial broiler chickens worldwide. BCO represents substantial production loss and welfare issues of chickens. The bacterial species or communities underlying BCO pathogenesis still remain to be fully characterized. To gain insights on blood microbiota in broilers and its potential association with BCO, blood s…	eng	10.1038/srep25882	Animals;Bacteria;Blood;Chickens;Chondrocytes;High-Throughput Nucleotide Sequencing;Housing, Animal;Lameness, Animal;Male;Microbiota;Necrosis;Osteochondrosis;Osteomyelitis;Phylogeny;Poultry Diseases;RNA, Ribosomal, 16S;Sequence Analysis, RNA	hypothesis testing	poultry
27168998	2016	PeerJ	Crisol-Martínez, Eduardo;Moreno-Moyano, Laura T;Wilkinson, Ngare;Prasai, Tanka;Brown, Philip H;Moore, Robert J;Stanley, Dragana	A low dose of an organophosphate insecticide causes dysbiosis and sex-dependent responses in the intestinal microbiota of the Japanese quail (Coturnix japonica).	Organophosphate insecticides have been directly or indirectly implicated in avian populations declining worldwide. Birds in agricultural environments are commonly exposed to these insecticides, mainly through ingestion of invertebrates after insecticide application. Despite insecticide exposure in birds occurring mostly by ingestion, the impact of organophosphates on the avian digestive system ha…	eng	10.7717/peerj.2002	NA	hypothesis testing	poultry
27139888	2016	MicrobiologyOpen	Zhou, Xueyan;Jiang, Xiaosong;Yang, Chaowu;Ma, Bingcun;Lei, Changwei;Xu, Changwen;Zhang, Anyun;Yang, Xin;Xiong, Qi;Zhang, Peng;Men, Shuai;Xiang, Rong;Wang, Hongning	Cecal microbiota of Tibetan Chickens from five geographic regions were determined by 16S rRNA sequencing.	Tibetan Chickens should have unique gastrointestinal microbiota because of their particular habitats. Thus, the aim of this study was to investigate the cecal microbiota of Tibetan Chickens from five typical high-altitude regions of China. Lohmann egg-laying hens (LMs) and Daheng broiler chickens (DHs) were chosen as controls. The cecal bacterial populations of Tibetan Chickens were surveyed by h…	eng	10.1002/mbo3.367	Animals;Bacteria;Base Sequence;Cecum;Chickens;China;Denaturing Gradient Gel Electrophoresis;Gastrointestinal Microbiome;Geography;High-Throughput Nucleotide Sequencing;Polymerase Chain Reaction;RNA, Ribosomal, 16S;Sequence Analysis, RNA;Tibet	hypothesis testing	poultry
27129897	2016	Environmental microbiology	Mancabelli, Leonardo;Ferrario, Chiara;Milani, Christian;Mangifesta, Marta;Turroni, Francesca;Duranti, Sabrina;Lugli, Gabriele Andrea;Viappiani, Alice;Ossiprandi, Maria Cristina;van Sinderen, Douwe;Ventura, Marco	Insights into the biodiversity of the gut microbiota of broiler chickens.	The gastrointestinal tract of poultry is densely populated with microorganisms, which are presumed to interact with the host and ingested feed. Comparison of the gut microbiota of chickens used for large-scale commercial production (Broiler Chicken, BC) and those grown in semi-wild conditions (Free-Range Chicken, FRC) revealed that at phylum level Firmicutes was the dominant phylum of the gut com…	eng	10.1111/1462-2920.13363	Animals;Bacteria;Bacteroidetes;Biodiversity;Cecum;Chickens;Diet;Gastrointestinal Microbiome;RNA, Ribosomal, 16S	hypothesis testing	poultry
27111019	2016	American journal of veterinary research	Pedroso, Adriana A;Batal, Amy B;Lee, Margie D	Effect of in ovo administration of an adult-derived microbiota on establishment of the intestinal microbiome in chickens.	OBJECTIVE To determine effects of in ovo administration of a probiotic on development of the intestinal microbiota of 2 genetic lineages (modern and heritage) of chickens. SAMPLE 10 newly hatched chicks and 40 fertile eggs to determine intestinal microbiota at hatch, 900 fertile eggs to determine effects of probiotic on hatchability, and 1,560 chicks from treated or control eggs. PROCEDURES A pro…	eng	10.2460/ajvr.77.5.514	Animal Husbandry;Animals;Breeding;Chickens;Gastrointestinal Microbiome;In Situ Hybridization, Fluorescence;Ovum;Polymerase Chain Reaction;Probiotics	hypothesis testing	poultry
27081199	2016	Poultry science	Yang, G Q;Yin, Y;Liu, H Y;Liu, G H	Effects of dietary oligosaccharide supplementation on growth performance, concentrations of the major odor-causing compounds in excreta, and the cecal microflora of broilers.	This study investigated the effects of dietary supplementation with 4 types of oligosaccharides on the growth performance, concentrations of the major odor-causing compounds in excreta and cecal microflora of broilers. Three hundred 21-day-old Archer Abor broilers with an average initial live weight of 702.3¬†g were randomly divided into 5 dietary treatments: basal diet, basal diet + 5¬†g/kg of m…	eng	10.3382/ps/pew124	Animal Feed;Animals;Cecum;Chickens;Diet;Dietary Supplements;Feces;Female;Male;Odorants;Oligosaccharides;Random Allocation	hypothesis testing	poultry
26992104	2016	PloS one	Park, Si Hong;Lee, Sang In;Ricke, Steven C	Microbial Populations in Naked Neck Chicken Ceca Raised on Pasture Flock Fed with Commercial Yeast Cell Wall Prebiotics via an Illumina MiSeq Platform.	Prebiotics are non-digestible carbohydrate dietary supplements that selectively stimulate the growth of one or more beneficial bacteria in the gastrointestinal tract of the host. These bacteria can inhibit colonization of pathogenic bacteria by producing antimicrobial substances such as short chain fatty acids (SCFAs) and competing for niches with pathogens within the gut. Pasture flock chickens …	eng	10.1371/journal.pone.0151944	Animal Husbandry;Animals;Bacteria;Campylobacter;Cecum;Chickens;Housing, Animal;Microbiota;Prebiotics	hypothesis testing	poultry
26962896	2016	British poultry science	Saxena, S;Saxena, V K;Tomar, S;Sapcota, D;Gonmei, G	Characterisation of caecum and crop microbiota of Indian indigenous chicken targeting multiple hypervariable regions within 16S rRNA gene.	A comparative analysis of caecum and crop microbiota of chick, grower and adult stages of Indian indigenous chickens was conducted to investigate the role of the microbiota of the gastrointestinal tract, which play an important role in host performance, health and immunity. High-throughput Illumina sequencing was performed for V3, V4 and V4-V6 hypervariable regions of the 16S rRNA gene. M5RNA and…	eng	10.1080/00071668.2016.1161728	Animals;Cecum;Chickens;Crop, Avian;Gastrointestinal Microbiome;India;Metagenome;RNA, Bacterial;RNA, Ribosomal, 16S;Sequence Analysis, RNA	hypothesis testing	poultry
26925404	2016	Frontiers in veterinary science	Oakley, Brian B;Kogut, Michael H	Spatial and Temporal Changes in the Broiler Chicken Cecal and Fecal Microbiomes and Correlations of Bacterial Taxa with Cytokine Gene Expression.	To better understand the ecology of the poultry gastrointestinal (GI) microbiome and its interactions with the host, we compared GI bacterial communities by sample type (fecal or cecal), time (1, 3, and 6‚Äâweeks posthatch), and experimental pen (1, 2, 3, or 4), and measured cecal mRNA transcription of the cytokines IL18, IL1Œ≤, and IL6, IL10, and TGF-Œ≤4. The microbiome was characterized by sequ…	eng	10.3389/fvets.2016.00011	NA	hypothesis testing	poultry
26873323	2016	Applied and environmental microbiology	Ranjitkar, Samir;Lawley, Blair;Tannock, Gerald;Engberg, Ricarda M	Bacterial Succession in the Broiler Gastrointestinal Tract.	A feeding trial was performed with broilers receiving a diet of wheat-based feed (WBF), maize-based feed (MBF), or maize-based concentrates supplemented with 15% or 30% crimped kernel maize silage (CKMS-15 or CKMS-30, respectively). The aim of the study was to investigate the bacterial community compositions of the crop, gizzard, ileum, and cecum contents in relation to the feeding strategy and a…	eng	10.1128/AEM.02549-15	Animals;Bacteria;Chickens;DNA, Bacterial;DNA, Ribosomal;Diet;Gastrointestinal Microbiome;Gastrointestinal Tract;RNA, Ribosomal, 16S;Sequence Analysis, DNA	hypothesis testing	poultry
26765226	2016	PloS one	Chang, Cicero L T;Chung, Chih-Yao;Kuo, Chih-Horng;Kuo, Tien-Fen;Yang, Chu-Wen;Yang, Wen-Chin	Beneficial Effect of Bidens pilosa on Body Weight Gain, Food Conversion Ratio, Gut Bacteria and Coccidiosis in Chickens.	In the interests of food safety and public health, plants and their compounds are now re-emerging as an alternative approach to treat gastrointestinal diseases in chickens. Here, we studied the impact of the edible medicinal plant, B. pilosa, on growth performance, gut bacteria and coccidiosis in chickens. First, we found that B. pilosa significantly elevated body weight gain and lowered feed con…	eng	10.1371/journal.pone.0146141	Animal Feed;Animals;Bidens;Biodiversity;Chickens;Cluster Analysis;Coccidiosis;Gastrointestinal Microbiome;Poultry Diseases;Weight Gain	hypothesis testing	poultry
28339527	2016	Poultry science	Xiao, Yingping;Xiang, Yun;Zhou, Weidong;Chen, Jinggang;Li, Kaifeng;Yang, Hua	Microbial community mapping in intestinal tract of broiler chicken.	Domestic chickens are valuable sources of protein associated with producing meat and eggs for humans. The gastrointestinal tract (GIT) houses a large microbial community, and these microbiota play an important role in growth and health of chickens, contributing to the enhancement of nutrient absorption and improvement of the birds' immune systems. To improve our understanding of the chicken intes…	eng	10.3382/ps/pew372	Animals;Bacteria;Chickens;DNA, Bacterial;Gastrointestinal Microbiome;Gastrointestinal Tract;Male;RNA, Ribosomal, 16S;Sequence Analysis, DNA	hypothesis testing	poultry
27008566	2016	BMC ecology	Godon, Jean-Jacques;Arulazhagan, Pugazhendi;Steyer, Jean-Philippe;Hamelin, Jérôme	Vertebrate bacterial gut diversity: size also matters.	BACKGROUND: One of the central issues in microbial ecology is to understand the parameters that drive diversity. Among these parameters, size has often been considered to be the main driver in many different ecosystems. Surprisingly, the influence of size on gut microbial diversity has not yet been investigated, and so far in studies reported in the literature only the influences of age, diet, ph…	eng	10.1186/s12898-016-0071-2	Adolescent;Adult;Animals;Child;Child, Preschool;Feces;Female;Gastrointestinal Tract;Humans;Infant;Male;Microbiota;Organ Size;Vertebrates;Young Adult	hypothesis testing	poultry, wild
27983724	2016	The ISME journal	Newbold, Lindsay K;Burthe, Sarah J;Oliver, Anna E;Gweon, Hyun S;Barnes, Christopher J;Daunt, Francis;van der Gast, Christopher J	Helminth burden and ecological factors associated with alterations in wild host gastrointestinal microbiota.	Infection by gastrointestinal helminths of humans, livestock and wild animals is common, but the impact of such endoparasites on wild hosts and their gut microbiota represents an important overlooked component of population dynamics. Wild host gut microbiota and endoparasites occupy the same physical niche spaces with both affecting host nutrition and health. However, associations between the two…	eng	10.1038/ismej.2016.153	Animals;Ascaridida Infections;Ascaridoidea;Bird Diseases;Birds;Female;Gastrointestinal Tract;Male	hypothesis testing	wild
27871125	2016	Environmental microbiology	Thomason, Courtney A;Leon, Ariel;Kirkpatrick, Laila T;Belden, Lisa K;Hawley, Dana M	Eye of the Finch: characterization of the ocular microbiome of house finches in relation to mycoplasmal conjunctivitis.	Vertebrate ocular microbiomes are poorly characterized and virtually unexplored in wildlife species. Pathogen defense is considered a key function of microbiomes, but determining microbiome stability during disease is critical for understanding the role of resident microbial communities in infectious disease dynamics. Here, we characterize the ocular bacterial microbiome of house finches (Haemorh…	eng	10.1111/1462-2920.13625	Animals;Bird Diseases;Conjunctivitis, Bacterial;Eye;Female;Finches;Male;Microbiota;Mycoplasma Infections;Mycoplasma gallisepticum;Phylogeny;RNA, Ribosomal, 16S	hypothesis testing	wild
27752719	2016	Microbial ecology	Zhang, Yan;Simon, Stephanie E;Johnson, Jeff A;Allen, Michael S	Spatial Microbial Composition Along the Gastrointestinal Tract of Captive Attwater's Prairie Chicken.	Gastrointestinal microbiota is increasingly recognized as an important component of individual health, and therefore, our ability to quantify its diversity accurately is central for exploring different ways to improve health. Non-invasive sampling methods, such as cloaca swabs, are often used to measure gastrointestinal microbiota diversity within an individual. However, few studies have addresse…	eng	10.1007/s00248-016-0870-1	Animals;Bacteria;Biodiversity;Birds;Cecum;Cloaca;DNA, Bacterial;Galliformes;Gastrointestinal Tract;Ileum;Intestine, Large;Microbial Consortia;Phylogeny;RNA, Ribosomal, 16S;Sequence Analysis, DNA	hypothesis testing	wild
27628212	2016	Scientific reports	Xie, Yuwei;Xia, Pu;Wang, Hui;Yu, Hongxia;Giesy, John P;Zhang, Yimin;Mora, Miguel A;Zhang, Xiaowei	Effects of captivity and artificial breeding on microbiota in feces of the red-crowned crane (Grus japonensis).	Reintroduction of the threatened red-crowned crane has been unsuccessful. Although gut microbiota correlates with host health, there is little information on gut microbiota of cranes under different conservation strategies. The study examined effects of captivity, artificial breeding and life stage on gut microbiota of red-crown cranes. The gut microbiotas of wild, captive adolescent, captive adu…	eng	10.1038/srep33350	Analysis of Variance;Animals;Bacteria;Biodiversity;Birds;Breeding;Feces;High-Throughput Nucleotide Sequencing;Life Cycle Stages;Microbiota;Phylogeny;Principal Component Analysis;RNA, Ribosomal, 16S;Zoonoses	hypothesis testing	wild
27600170	2016	Scientific reports	Yang, Yuzhan;Deng, Ye;Cao, Lei	Characterising the interspecific variations and convergence of gut microbiota in Anseriformes herbivores at wintering areas.	Microorganisms in vertebrate guts have been recognized as important symbionts influencing host life. However, it remains unclear about the gut microbiota in long-distance migratory Anseriformes herbivores, which could be functionally important for these wetland-dependent animals. We collected faeces of the greater white-fronted goose (GWFG), bean goose (BG) and swan goose (SG) from Shengjin Lake …	eng	10.1038/srep32655	Animals;Anseriformes;Biodiversity;Diet;Gastrointestinal Microbiome;Herbivory;Lakes;Multigene Family;Phylogeny;Principal Component Analysis;Seasons;Species Specificity	hypothesis testing	wild
27365218	2016	Journal of basic microbiology	Wang, Wen;Zheng, Sisi;Sharshov, Kirill;Cao, Jian;Sun, Hao;Yang, Fang;Wang, Xuelian;Li, Laixing	Distinctive gut microbial community structure in both the wild and farmed Swan goose (Anser cygnoides).	Swan goose (Anser cygnoides) is currently one of the most popular economic wildfowl for rare birds breeding industries in several provinces of China. However, the farmed Swan geese, reared in artificial environment and fed on both natural and artificial diets, display a reduced reproductive rate compared to wild species. Little is known about the gut microbiota of this species, which could play a…	eng	10.1002/jobm.201600155	Actinobacteria;Animals;Animals, Wild;Bacteria;Bacteroidetes;China;Computational Biology;Diet;Enterococcus;Feces;Firmicutes;Gastrointestinal Microbiome;Geese;Phylogeny;Proteobacteria;RNA, Ribosomal, 16S	hypothesis testing	wild
27354713	2016	Biology letters	Levin, Iris I;Zonana, David M;Fosdick, Bailey K;Song, Se Jin;Knight, Rob;Safran, Rebecca J	Stress response, gut microbial diversity and sexual signals correlate with social interactions.	Theory predicts that social interactions are dynamically linked to phenotype. Yet because social interactions are difficult to quantify, little is known about the precise details on how interactivity is linked to phenotype. Here, we deployed proximity loggers on North American barn swallows (Hirundo rustica erythrogaster) to examine intercorrelations among social interactions, morphology and feat…	eng	10.1098/rsbl.2016.0352	Animals;Corticosterone;DNA, Bacterial;Feathers;Female;Gastrointestinal Microbiome;Male;Pigmentation;RNA, Ribosomal, 16S;Sex Characteristics;Social Behavior;Stress, Physiological;Swallows	hypothesis testing	wild
27055030	2016	PloS one	Barbosa, Andrés;Balagué, Vanessa;Valera, Francisco;Martínez, Ana;Benzal, Jesús;Motas, Miguel;Diaz, Julia I;Mira, Alex;Pedrós-Alió, Carlos	Age-Related Differences in the Gastrointestinal Microbiota of Chinstrap Penguins (Pygoscelis antarctica).	The gastrointestinal tract microbiota is known to play very important roles in the well being of animals. It is a complex community composed by hundreds of microbial species interacting closely among them and with their host, that is, a microbial ecosystem. The development of high throughput sequencing techniques allows studying the diversity of such communities in a realistic way and considerabl…	eng	10.1371/journal.pone.0153215	Age Factors;Animals;DNA, Bacterial;DNA, Ribosomal;Ecosystem;Gastrointestinal Microbiome;Gastrointestinal Tract;Genetic Variation;High-Throughput Nucleotide Sequencing;Metagenome;Spheniscidae	hypothesis testing	wild
26733954	2016	Frontiers in microbiology	Hird, Sarah M;Sánchez, César;Carstens, Bryan C;Brumfield, Robb T	Comparative Gut Microbiota of 59 Neotropical Bird Species.	The gut microbiota of vertebrates are essential to host health. Most non-model vertebrates, however, lack even a basic description of natural gut microbiota biodiversity. Here, we sampled 116 intestines from 59 Neotropical bird species and used the V6 region of the 16S rRNA molecule as a microbial fingerprint (average coverage per bird ~80,000 reads). A core microbiota of Proteobacteria, Firmicut…	eng	10.3389/fmicb.2015.01403	NA	hypothesis testing	wild
29253227	2017	Poultry science	Choi, J-H;Lee, K;Kim, D-W;Kil, D Y;Kim, G-B;Cha, C-J	Influence of dietary avilamycin on ileal and cecal microbiota in broiler chickens.	The mechanisms by which antibiotic growth promoters (AGP) enhance growth rates, feed efficiencies, and disease resistance in poultry need to be understood for designing safer and alternative strategies to replace AGP. Avilamycin has been widely used as an AGP in poultry, but its impact on the structure and function of the gut microbiome of broiler chickens has not been fully elucidated. In this s…	eng	10.3382/ps/pex360	Animals;Anti-Bacterial Agents;Bacteria;Cecum;Chickens;DNA, Bacterial;Gastrointestinal Microbiome;Growth Substances;High-Throughput Nucleotide Sequencing;Ileum;Oligosaccharides;RNA, Ribosomal, 16S;Random Allocation	hypothesis testing	poultry
29228270	2017	FEMS microbiology ecology	Yitbarek, Alexander;Weese, J Scott;Alkie, Tamiru Negash;Parkinson, John;Sharif, Shayan	Influenza A virus subtype H9N2 infection disrupts the composition of intestinal microbiota of chickens.	The impact of low pathogenic influenza viruses such as subtype H9N2, which infect the respiratory and the gastrointestinal tracts of chickens, on microbial composition are not known. Twenty-day-old specific pathogen-free chickens were assigned to two treatment groups, control (uninfected) and H9N2-infected (challenged via the oral-nasal route). Fecal genomic DNA was extracted, and the V3-V4 regio…	eng	10.1093/femsec/fix165	Animals;Bacteria;Chickens;Gastrointestinal Microbiome;Homeostasis;Influenza A Virus, H9N2 Subtype;Influenza in Birds;RNA, Ribosomal, 16S	hypothesis testing	poultry
29214491	2017	Journal of microbiology (Seoul, Korea)	Lee, Kyu-Chan;Kil, Dong Yong;Sul, Woo Jun	Cecal microbiome divergence of broiler chickens by sex and body weight.	The divergence of gut bacterial community on broiler chickens has been reported as potentially possible keys to enhancing nutrient absorption, immune systems, and increasing poultry health and performance. Thus, we compared cecal bacterial communities and functional predictions by sex and body weight regarding the association between cecal microbiota and chicken growth performance. In this study,…	eng	10.1007/s12275-017-7202-0	Animals;Bacteria;Biodiversity;Body Weight;Cecum;Chickens;DNA, Bacterial;Female;Gastrointestinal Microbiome;Male;Phylogeny;RNA, Ribosomal, 16S;Species Specificity	hypothesis testing	poultry
29190649	2017	PloS one	Li, Zhui;Wang, Weiwei;Liu, Dan;Guo, Yuming	Effects of Lactobacillus acidophilus on gut microbiota composition in broilers challenged with Clostridium perfringens.	This study shows the effects of dietary supplementation with Lactobacillus acidophilus on the gut microbiota of broiler chickens challenged with Clostridium perfringens infection during a 21-day period according to pyrosequencing of the 16S ribosomal RNA gene. In a 2 √ó 2 factorial arrangement of treatments, 308 1-day-old male Arbor Acres broiler chicks were analyzed for the effects of the probio…	eng	10.1371/journal.pone.0188634	Animals;Chickens;Clostridium perfringens;Intestines;Lactobacillus acidophilus;Microbiota	hypothesis testing	poultry
29176587	2017	Scientific reports	Borrelli, Luca;Coretti, Lorena;Dipineto, Ludovico;Bovera, Fulvia;Menna, Francesca;Chiariotti, Lorenzo;Nizza, Antonio;Lembo, Francesca;Fioretti, Alessandro	Insect-based diet, a promising nutritional source, modulates gut microbiota composition and SCFAs production in laying hens.	Insects could be potential nutritional sources both for humans and animals. Among these, Hermetia illucens, with good amount of chitin and proteins, represents a suitable diet replacement for laying hens. Little is known about insect diet effects on the microbial ecology of the gastrointestinal tract and bacterial metabolites production. In this study we investigated the effect of H. illucens lar…	eng	10.1038/s41598-017-16560-6	Animal Feed;Animals;Chickens;Diet;Fatty Acids, Volatile;Female;Gastrointestinal Microbiome;Insecta	hypothesis testing	poultry
29166670	2017	PloS one	Glendinning, Laura;McLachlan, Gerry;Vervelde, Lonneke	Age-related differences in the respiratory microbiota of chickens.	In this era of next generation sequencing technologies it is now possible to characterise the chicken respiratory microbiota without the biases inherent to traditional culturing techniques. However, little research has been performed in this area. In this study we characterise and compare buccal, nasal and lung microbiota samples from chickens in three different age groups using 16S rRNA gene ana…	eng	10.1371/journal.pone.0188455	Aging;Animals;Bacteria;Biodiversity;Bronchoalveolar Lavage Fluid;Chickens;Cluster Analysis;Lung;Microbiota;Mouth Mucosa;Nose;Principal Component Analysis;Quality Control	hypothesis testing	poultry
29141016	2017	PloS one	Siegerstetter, Sina-Catherine;Schmitz-Esser, Stephan;Magowan, Elizabeth;Wetzels, Stefanie Urimare;Zebeli, Qendrim;Lawlor, Peadar G;O'Connell, Niamh E;Metzler-Zebeli, Barbara U	Intestinal microbiota profiles associated with low and high residual feed intake in chickens across two geographical locations.	Intestinal microbe-host interactions can affect the feed efficiency (FE) of chickens. As inconsistent findings for FE-associated bacterial taxa were reported across studies, the present objective was to identify whether bacterial profiles and predicted metabolic functions that were associated with residual feed intake (RFI) and performance traits in female and male chickens were consistent across…	eng	10.1371/journal.pone.0187766	Animals;Chickens;Feeding Behavior;Female;Gastrointestinal Microbiome;Geography;Intestines;Male;RNA, Ribosomal, 16S	hypothesis testing	poultry
29119101	2017	Frontiers in veterinary science	Cui, Ning;Wang, Xiuzhen;Wang, Qi;Li, Hongmei;Wang, Fangkun;Zhao, Xiaomin	Effect of Dual Infection with Eimeria tenella and Subgroup J Avian Leukosis Virus on the Cecal Microbiome in Specific-Pathogen-Free Chicks.	Understanding gut microflora alterations associated with gut parasites and other pathogens that drive these alterations may help to promote the understanding of intestinal flora's role in multiple-infected individuals. This study examined the effects of dual infection with Eimeria tenella and subgroup J avian leukosis virus (ALV-J) on the chick cecal microbiome. Specific-pathogen-free (SPF) chick…	eng	10.3389/fvets.2017.00177	NA	hypothesis testing	poultry
29067020	2017	Frontiers in microbiology	Ding, Jinmei;Dai, Ronghua;Yang, Lingyu;He, Chuan;Xu, Ke;Liu, Shuyun;Zhao, Wenjing;Xiao, Lu;Luo, Lingxiao;Zhang, Yan;Meng, He	Inheritance and Establishment of Gut Microbiota in Chickens.	In mammals, the microbiota can be transmitted from the placenta, uterus, and vagina of the mother to the infant. Unlike mammals, development of the avian embryo is a process isolated from the mother and thus in the avian embryo the gut microbial developmental process remains elusive. To explore the establishment and inheritance of the gut microbiome in the avian embryo, we used the chicken as the…	eng	10.3389/fmicb.2017.01967	NA	hypothesis testing	poultry
29050418	2017	Poultry science	Olsen, R;Kudirkiene, E;Thøfner, I;Pors, S;Karlskov-Mortensen, P;Li, L;Papasolomontos, S;Angastiniotou, C;Christensen, J	Impact of egg disinfection of hatching eggs on the eggshell microbiome and bacterial load.	Disinfection of hatching eggs is essential to ensure high quality production of broilers. Different protocols are followed in different hatcheries; however, only limited scientific evidence on how the disinfection procedures impact the microbiome is available. The aim of the present study was to characterize the microbiome and aerobic bacterial load of hatching eggs before disinfection and during…	eng	10.3382/ps/pex182	Animals;Bacteria, Aerobic;Chickens;Cyprus;Disinfection;Egg Shell;Microbiota;Ovum;RNA, Bacterial;RNA, Ribosomal, 16S	hypothesis testing	poultry
28972993	2017	PloS one	Xu, Qi;Yuan, Xiaoya;Gu, Tiantian;Li, Yang;Dai, Wangcheng;Shen, Xiaokun;Song, Yadong;Zhang, Yang;Zhao, Wenming;Chang, Guobin;Chen, Guohong	Comparative characterization of bacterial communities in geese fed all-grass or high-grain diets.	BACKGROUND: Gut microbial composition is dependent on diet. Geese are herbivores and can digest crude fibre, but the relationship between composition of the microbiota and a fibre-rich diet in geese is not well understood.RESULTS: Here, caecal and faecal samples were collected simultaneously from all-grass-fed geese and high-grain-fed geese and the hypervariable V3-V4 regions of the bacterial 16S…	eng	10.1371/journal.pone.0185590	Animal Feed;Animals;Bacteria;Geese;RNA, Ribosomal, 16S	hypothesis testing	poultry
28938792	2017	Poultry science	D'Andreano, Sara;Sànchez Bonastre, Armand;Francino, Olga;Cuscó Martí, Anna;Lecchi, Cristina;Grilli, Guido;Giovanardi, Davide;Ceciliani, Fabrizio	Gastrointestinal microbial population of turkey (Meleagris gallopavo) affected by hemorrhagic enteritis virus.	Hemorrhagic enteritis (HE) is an acute viral disease that affects avian species, particularly turkeys, compromising their commercial production and having a negative effect on animal welfare. Turkey adenovirus 3 (TAdV-3), is the main causal agent of the disease. In this study, we considered 3 groups of turkeys to achieve 2 purposes: 1) A preliminary investigation on the microbiota content in the …	eng	10.3382/ps/pex139	Adenoviridae Infections;Animals;Gastrointestinal Microbiome;Gastrointestinal Tract;Jejunum;Poultry Diseases;Siadenovirus;Turkeys	hypothesis testing	poultry
28934262	2017	PloS one	Macdonald, Sarah E;Nolan, Matthew J;Harman, Kimberley;Boulton, Kay;Hume, David A;Tomley, Fiona M;Stabler, Richard A;Blake, Damer P	Effects of Eimeria tenella infection on chicken caecal microbiome diversity, exploring variation associated with severity of pathology.	Eimeria species cause the intestinal disease coccidiosis, most notably in poultry. While the direct impact of coccidiosis on animal health and welfare is clear, its influence on the enteric microbiota and by-stander effects on chicken health and production remains largely unknown, with the possible exception of Clostridium perfringens (necrotic enteritis). This study evaluated the composition and…	eng	10.1371/journal.pone.0184890	Animals;Bird Diseases;Cecum;Chickens;Coccidiosis;Eimeria tenella;Gastrointestinal Microbiome;Phylogeny;RNA, Ribosomal, 16S;Random Allocation;Sequence Analysis, DNA;Severity of Illness Index	hypothesis testing	poultry
28853779	2017	Mikrobiologiia	Fisinin, V I;Il'ina, L A;Iyldyrym, E A;Nikonov, I N;Filippova, V A;Laptev, G Yu;Novikova, N I;Grozina, A A;Lenkova, T N;Manukya, V A;Egorov, I A	Broiler Cecal Microbiocenoses Depending on Mixed Fodder.	Molecular genetic techniques (NGS sequencing and quantitative PCR) were used to determine the composition of the cecal bacterial community of broiler chickens fed with different mixed fodder. The Cecal microbiome exhibited taxonomic diversity, with both typical inhabitants of avian intestine belonging to the families Clostridiaceae, Eubacteriaceae, and Lactobacillaceae and to the phylum Bacteroid…	eng	NA	Animal Feed;Animals;Bacteria;Bacteroidetes;Bifidobacterium;Burkholderiaceae;Cecum;Cellulose;Chickens;Clostridiales;Enterococcus;Fermentation;Gastrointestinal Microbiome;High-Throughput Nucleotide Sequencing;Lactobacillaceae;Meat;Microbial Consortia;Pasteurellaceae;Polymerase Chain Reaction;RNA, Ribosomal, 16S;Rumen;Staphylococcus;Weight Gain	hypothesis testing	poultry
28796793	2017	PloS one	Reed, Spenser;Neuman, Hadar;Glahn, Raymond P;Koren, Omry;Tako, Elad	Characterizing the gut (Gallus gallus) microbiota following the consumption of an iron biofortified Rwandan cream seeded carioca (Phaseolus Vulgaris L.) bean-based diet.	Biofortification is a plant breeding method that introduces increased concentrations of minerals in staple food crops (e.g., legumes, cereal grains), and has shown success in alleviating insufficient Fe intake in various human populations. Unlike other strategies utilized to alleviate Fe deficiency, studies of the gut microbiota in the context of Fe biofortification have not yet been reported, al…	eng	10.1371/journal.pone.0182431	Administration, Oral;Animal Feed;Animals;Cecum;Chickens;Diet;Dietary Supplements;Female;Food, Fortified;Gastrointestinal Microbiome;Iron;Male;Metagenome;Molecular Typing;Phaseolus	hypothesis testing	poultry
28757024	2017	Veterinary microbiology	Ma, Xinxin;Wang, Qi;Li, Hongmei;Xu, Chuantian;Cui, Ning;Zhao, Xiaomin	16S rRNA genes Illumina sequencing revealed differential cecal microbiome in specific pathogen free chickens infected with different subgroup of avian leukosis viruses.	Intestinal flora play important roles in the pathogenisis of many pathogens. This study examined the cecal microbiome of chickens infected with avian leukosis virus (ALV) using 16S rRNA genes Illumina sequencing. One-day-old specific pathogen free chicks were inoculated in the abdomen with subgroup J or K of ALV. At 21-day-old, chickens positive for ALV viremia were selected and their cecal conte…	eng	10.1016/j.vetmic.2017.05.016	Animals;Avian Leukosis;Avian Leukosis Virus;Bacteria;Cecum;Chickens;Gastrointestinal Microbiome;Poultry Diseases;RNA, Ribosomal, 16S;Specific Pathogen-Free Organisms;Viremia	hypothesis testing	poultry
28740754	2017	PeerJ	Donaldson, Erin E;Stanley, Dragana;Hughes, Robert J;Moore, Robert J	The time-course of broiler intestinal microbiota development after administration of cecal contents to incubating eggs.	BACKGROUND: The microbial populations that inhabit the gastrointestinal tract (GIT) are known to influence the health and growth performance of the host. Clean hatcheries and machine-based incubation practices in the commercial poultry industry can lead to the acquisition of aberrant microbiota in the GIT of chickens and a very high level of bird-to-bird variation. The lack of microbial profile f…	eng	10.7717/peerj.3587	NA	hypothesis testing	poultry
28690591	2017	Frontiers in microbiology	Wilkinson, Toby J;Cowan, A A;Vallin, H E;Onime, L A;Oyama, Linda B;Cameron, S J;Gonot, Charlotte;Moorby, J M;Waddams, K;Theobald, V J;Leemans, D;Bowra, S;Nixey, C;Huws, Sharon A	Characterization of the Microbiome along the Gastrointestinal Tract of Growing Turkeys.	The turkey microbiome is largely understudied, despite its relationship with bird health and growth, and the prevalence of human pathogens such as Campylobacter spp. In this study we investigated the microbiome within the small intestine (SI), caeca (C), large intestine (LI), and cloaca (CL) of turkeys at 6, 10, and 16 weeks of age. Eight turkeys were dissected within each age category and the co…	eng	10.3389/fmicb.2017.01089	NA	hypothesis testing	poultry
28595274	2017	Poultry science	Wisselink, H J;Cornelissen, J B W J;Mevius, D J;Smits, M A;Smidt, H;Rebel, J M J	Antibiotics in 16-day-old broilers temporarily affect microbial and immune parameters in the gut.	Animal health benefits from a stable intestinal homeostasis, for which proper development and functioning of the intestinal microbiota and immune system are essential. It has been established that changes in microbial colonization in early life (the first 2 wk post hatch) impacts the functioning of the adult gut and the associated crosstalk between microbiota and intestinal mucosal cells. The aim…	eng	10.3382/ps/pex133	Age Factors;Amoxicillin;Animals;Anti-Bacterial Agents;Bacteria;Chickens;Enrofloxacin;Fluoroquinolones;Gastrointestinal Microbiome;Intestines;Male;Oligonucleotide Array Sequence Analysis;RNA, Bacterial;RNA, Ribosomal, 16S;Random Allocation;Real-Time Polymerase Chain Reaction	hypothesis testing	poultry
28455119	2017	Experimental parasitology	Zhou, Zuoyong;Nie, Kui;Huang, Qingzhou;Li, Kai;Sun, Yingying;Zhou, Rongqiong;Wang, Zhiying;Hu, Shijun	Changes of cecal microflora in chickens following Eimeria tenella challenge and regulating effect of coated sodium butyrate.	Eimeria tenella, one of the most important parasitic protozoa in the genus Eimeria, is responsible for chicken caecal coccidiosis resulting in huge economic losses to poultry industry. The present study investigated the changes in caecal microflora of E.¬†tenella-infected chickens and the regulating effect of coated sodium butyrate, a potential alternative to antibiotics. Using high-throughput se…	eng	10.1016/j.exppara.2017.04.007	Animals;Bacteroidetes;Butyric Acid;Cecum;Chickens;Coccidiosis;Computational Biology;Eimeria tenella;Firmicutes;High-Throughput Nucleotide Sequencing;Histamine Antagonists;Intestinal Mucosa;Male;Phylogeny;Poultry Diseases;RNA, Bacterial;RNA, Ribosomal, 16S	hypothesis testing	poultry
28383519	2017	Scientific reports	Li, Mao;Zhou, Hanlin;Pan, Xiangyu;Xu, Tieshan;Zhang, Zhenwen;Zi, Xuejuan;Jiang, Yu	Cassava foliage affects the microbial diversity of Chinese indigenous geese caecum using 16S rRNA sequencing.	Geese are extremely adept in utilizing plant-derived roughage within their diet. However, the intestinal microbiome of geese remains limited, especially the dietary effect on microbial diversity. Cassava foliage was widely used in animal feed, but little information is available for geese. In this study, the geese were fed with control diet (CK), experimental diet supplemented with 5% cassava fol…	eng	10.1038/srep45697	Animal Feed;Animals;Biota;Cecum;Cluster Analysis;DNA, Bacterial;DNA, Ribosomal;Diet;Geese;Manihot;Metagenomics;Phylogeny;RNA, Ribosomal, 16S;Sequence Analysis, DNA	hypothesis testing	poultry
28349946	2017	Scientific reports	Yan, Wei;Sun, Congjiao;Yuan, Jingwei;Yang, Ning	Gut metagenomic analysis reveals prominent roles of Lactobacillus and cecal microbiota in chicken feed efficiency.	Interactions between the host and gut microbiota can affect gut metabolism. In this study, the individual performances of 252 hens were recorded to evaluate feed efficiency. Hens with contrasting feed efficiencies (14 birds per group) were selected to investigate their duodenal, cecal and fecal microbial composition by sequencing the 16S rRNA gene V4 region. The results showed that the microbial …	eng	10.1038/srep45308	Amino Acids;Animal Feed;Animals;Bacteria;Biodiversity;Cecum;Chickens;Duodenum;Feces;Gastrointestinal Microbiome;Lactobacillus;Metagenomics;Phenotype;RNA, Ribosomal, 16S;Sequence Analysis, DNA	hypothesis testing	poultry
28339946	2017	Poultry science	Park, S H;Perrotta, A;Hanning, I;Diaz-Sanchez, S;Pendleton, S;Alm, E;Ricke, S C	Pasture flock chicken cecal microbiome responses to prebiotics and plum fiber feed amendments.	When prebiotics and other fermentation substrates are delivered to animals as feed supplements, the typical goal is to improve weight gain and feed conversion. In this work, we examined pasture flock chicken cecal contents using next generation sequencing (NGS) to identify and understand the composition of the microbiome when prebiotics and fermentation substrates were supplemented. We generated …	eng	10.3382/ps/pew441	Animal Feed;Animals;Bacteria;Cecum;Chickens;Diet;Dietary Fiber;Dietary Supplements;Microbiota;Oligosaccharides;Prebiotics;Prunus domestica;RNA, Ribosomal, 16S;Sequence Analysis, DNA	hypothesis testing	poultry
28318296	2017	British poultry science	Mañes-Lázaro, R;Van Diemen, P M;Pin, C;Mayer, M J;Stevens, M P;Narbad, A	Administration of Lactobacillus johnsonii FI9785 to chickens affects colonisation by Campylobacter jejuni and the intestinal microbiota.	1. Campylobacter jejuni is the most common bacterial cause of human food-borne gastroenteritis in the world. A major source of human infection is the consumption of contaminated meat, particularly poultry.¬†New control measures to reduce or eliminate this pathogen from the animal gastrointestinal tract are urgently required, and the use of probiotics as competitive exclusion agents is a promising…	eng	10.1080/00071668.2017.1307322	Animals;Campylobacter Infections;Campylobacter jejuni;Cecum;Chickens;Gastrointestinal Microbiome;Lactobacillus johnsonii;Poultry Diseases;Probiotics;RNA, Bacterial;RNA, Ribosomal, 16S;Random Allocation	hypothesis testing	poultry
28286717	2017	PeerJ	Crisol-Martínez, Eduardo;Stanley, Dragana;Geier, Mark S;Hughes, Robert J;Moore, Robert J	Sorghum and wheat differentially affect caecal microbiota and associated performance characteristics of meat chickens.	This study compared the effects of wheat- and sorghum-based diets on broiler chickens. The growth performance and caecal microbial community of chickens were measured and correlations between productivity and specific gut microbes were observed. Cobb broilers 15 days of age were individually caged and two dietary treatments were used, one with a wheat-based diet (n = 48) and another one with a so…	eng	10.7717/peerj.3071	NA	hypothesis testing	poultry
28243710	2017	Applied microbiology and biotechnology	Crisol-Martínez, Eduardo;Stanley, Dragana;Geier, Mark S;Hughes, Robert J;Moore, Robert J	Understanding the mechanisms of zinc bacitracin and avilamycin on animal production: linking gut microbiota and growth performance in chickens.	Unravelling the mechanisms of how antibiotics influence growth performance through changes in gut microbiota can lead to the identification of highly productive microbiota in animal production. Here we investigated the effect of zinc bacitracin and avilamycin on growth performance and caecal microbiota in chickens and analysed associations between individual bacteria and growth performance. Two t…	eng	10.1007/s00253-017-8193-9	Animal Feed;Animals;Anti-Bacterial Agents;Bacitracin;Bacteria;Cecum;Chickens;Gastrointestinal Microbiome;Lactobacillus;Oligosaccharides;RNA, Ribosomal, 16S	hypothesis testing	poultry
28222110	2017	PloS one	Costa, Marcio C;Bessegatto, Jose A;Alfieri, Amauri A;Weese, J Scott;Filho, João A B;Oba, Alexandre	Different antibiotic growth promoters induce specific changes in the cecal microbiota membership of broiler chicken.	Antimicrobials are sometimes given to food animals at low doses in order to promote faster growth. However, the mechanisms by which those drugs improve performance are not fully understood. This study aimed to investigate the impact of zinc bacitracin (55g/ton), enramycin (10g/ton); halquinol¬Æ (30g/ton); virginiamycin (16,5g/ton) and avilamycin (10g/ton) on the cecal microbiota of broiler chicke…	eng	10.1371/journal.pone.0171642	Animal Feed;Animals;Anti-Bacterial Agents;Bacitracin;Bacteria;Cecum;Chickens;Chloroquinolinols;Food Additives;Gastrointestinal Microbiome;Genetic Variation;Oligosaccharides;Peptides;Principal Component Analysis;Random Allocation;Ribotyping;Virginiamycin	hypothesis testing	poultry
28152044	2017	PloS one	Mosites, Emily;Sammons, Matt;Otiang, Elkanah;Eng, Alexander;Noecker, Cecilia;Manor, Ohad;Hilton, Sarah;Thumbi, Samuel M;Onyango, Clayton;Garland-Lewis, Gemina;Call, Douglas R;Njenga, M Kariuki;Wasserheit, Judith N;Zambriski, Jennifer A;Walson, Judd L;Palmer, Guy H;Montgomery, Joel;Borenstein, Elhanan;Omore, Richard;Rabinowitz, Peter M	Microbiome sharing between children, livestock and household surfaces in western Kenya.	The gut microbiome community structure and development are associated with several health outcomes in young children. To determine the household influences of gut microbiome structure, we assessed microbial sharing within households in western Kenya by sequencing 16S rRNA libraries of fecal samples from children and cattle, cloacal swabs from chickens, and swabs of household surfaces. Among the 1…	eng	10.1371/journal.pone.0171017	Animals;Biodiversity;Cattle;Chickens;Child, Preschool;Family Characteristics;Feces;Female;Gastrointestinal Microbiome;Humans;Kenya;Livestock;Male;Poultry;RNA, Ribosomal, 16S;Rural Population	hypothesis testing	poultry
28066358	2017	Frontiers in microbiology	Borda-Molina, Daniel;Vital, Marius;Sommerfeld, Vera;Rodehutscord, Markus;Camarinha-Silva, Amélia	Insights into Broilers' Gut Microbiota Fed with Phosphorus, Calcium, and Phytase Supplemented Diets.	Phytase supplementation in broiler diets is a common practice to improve phosphorus (P) availability and to reduce P loss by excretion. An enhanced P availability, and its concomitant supplementation with calcium (Ca), can affect the structure of the microbial community in the digestive tract of broiler chickens. Here, we aim to distinguish the effects of mineral P, Ca, and phytase on the composi…	eng	10.3389/fmicb.2016.02033	NA	hypothesis testing	poultry
28063247	2017	Journal of animal physiology and animal nutrition	Fagundes, N S;Pereira, R;Bortoluzzi, C;Rafael, J M;Napty, G S;Barbosa, J G M;Sciencia, M C M;Menten, J F M	Replacing corn with sorghum in the diet alters intestinal microbiota without altering chicken performance.	Sorghum grain can be used to replace corn in broiler diets. However, the effects related to an abrupt change between these grains are not yet clear. The aim of this study was to evaluate the performance and intestinal health of broilers fed diets containing corn and/or sorghum during different periods of rearing. To accomplish this aim, 2100 male chicks were fed the following experimental diets: …	eng	10.1111/jpn.12614	Aging;Animal Feed;Animals;Bacteria;Chickens;Computational Biology;Diet;Intestines;Sorghum;Zea mays	hypothesis testing	poultry
28320307	2017	BMC genomics	Schokker, Dirkjan;Jansman, Alfons J M;Veninga, Gosse;de Bruin, Naomi;Vastenhouw, Stephanie A;de Bree, Freddy M;Bossers, Alex;Rebel, Johanna M J;Smits, Mari A	Perturbation of microbiota in one-day old broiler chickens with antibiotic for 24 hours negatively affects intestinal immune development.	Gut microbial colonization and development of immune competence are intertwined and are influenced by early-life nutritional, environmental, and management factors. Perturbation of the gut microbiome at young age affects the crosstalk between intestinal bacteria and host cells of the intestinal mucosa.</AbstractText>: Gut microbial colonization and development of immune competence are intertwined…	eng	10.1186/s12864-017-3625-6	Animals;Animals, Newborn;Anti-Bacterial Agents;Biodiversity;Chickens;Female;Gastrointestinal Microbiome;Gene Expression Profiling;Immunohistochemistry;Immunomodulation;Male;Metagenome;Metagenomics;Transcriptome	hypothesis testing	poultry
28127902	2017	MicrobiologyOpen	Zhao, Guanghong;Zhou, Lizhi;Dong, Yuanqiu;Cheng, Yuanyuan;Song, Yunwei	The gut microbiome of hooded cranes (Grus monacha) wintering at Shengjin Lake, China.	Gut microbes of animals play critical roles in processes such as digestion and immunity. Therefore, identifying gut microbes will shed light on understanding the annual life of animal species, particularly those that are threatened or endangered. In the present study, we conducted nucleotide sequence analyses of the 16S rRNA genes of gut microbiome of the hooded cranes (Grus monacha) wintering at…	eng	10.1002/mbo3.447	Animals;Bacteria;Birds;China;Cluster Analysis;DNA, Bacterial;DNA, Ribosomal;Gastrointestinal Microbiome;Gastrointestinal Tract;High-Throughput Nucleotide Sequencing;Lakes;Phylogeny;RNA, Ribosomal, 16S;Sequence Analysis, DNA	microbiome description	wild
29282519	2017	Microbial ecology	Engel, Kathrin;Sauer, Jan;Jünemann, Sebastian;Winkler, Anika;Wibberg, Daniel;Kalinowski, Jörn;Tauch, Andreas;Caspers, Barbara A	Individual- and Species-Specific Skin Microbiomes in Three Different Estrildid Finch Species Revealed by 16S Amplicon Sequencing.	An animals' body is densely populated with bacteria. Although a large number of investigations on physiological microbial colonisation have emerged in recent years, our understanding of the composition, ecology and function of the microbiota remains incomplete. Here, we investigated whether songbirds have an individual-specific skin microbiome that is similar across different body regions. We col…	eng	10.1007/s00248-017-1130-8	Animals;Bacteria;Bacterial Load;Biodiversity;DNA, Bacterial;Finches;Host Specificity;Microbiota;Phylogeny;RNA, Ribosomal, 16S;Sequence Analysis, DNA;Skin	hypothesis testing	wild
29191217	2017	Microbiome	van Veelen, H Pieter J;Falcao Salles, Joana;Tieleman, B Irene	Multi-level comparisons of cloacal, skin, feather and nest-associated microbiota suggest considerable influence of horizontal acquisition on the microbiota assembly of sympatric woodlarks and skylarks.	BACKGROUND: Working toward a general framework to understand the role of microbiota in animal biology requires the characterisation of animal-associated microbial communities and identification of the evolutionary and ecological factors shaping their variation. In this study, we described the microbiota in the cloaca, brood patch skin and feathers of two species of birds and the microbial communi…	eng	10.1186/s40168-017-0371-6	Acidobacteria;Actinobacteria;Animals;Bacteria;Bacteroidetes;Birds;Cloaca;Ecosystem;Feathers;Female;Microbiota;Phylogeny;Proteobacteria;RNA, Ribosomal, 16S;Skin	hypothesis testing	wild
29111601	2017	The Journal of animal ecology	Risely, Alice;Waite, David W;Ujvari, Beata;Hoye, Bethany J;Klaassen, Marcel	Active migration is associated with specific and consistent changes to gut microbiota in Calidris shorebirds.	Gut microbes are increasingly recognised for their role in regulating an animal's metabolism and immunity. However, identifying repeatable associations between host physiological processes and their gut microbiota has proved challenging, in part because microbial communities often respond stochastically to host physiological stress (e.g. fasting, forced exercise or infection). Migratory birds pro…	eng	10.1111/1365-2656.12784	Animal Migration;Animals;Biodiversity;Birds;Charadriiformes;Gastrointestinal Microbiome;Host Microbial Interactions;Host Specificity;RNA, Ribosomal, 16S;South Australia;Western Australia	hypothesis testing	wild
29104565	2017	Frontiers in microbiology	Perry, Elena K;Digby, Andrew;Taylor, Michael W	The Low-Diversity Fecal Microbiota of the Critically Endangered Kākāpō Is Robust to Anthropogenic Dietary and Geographic Influences.	The critically endangered kakapo, an herbivorous parrot endemic to New Zealand, is subject to intensive management to increase its population size. Key aspects of the management program include supplementary feeding and translocation of kakapo between different predator-free islands to optimize the genetic composition of the breeding populations. While these practices have helped boost the kakapo…	eng	10.3389/fmicb.2017.02033	NA	hypothesis testing	wild
29084611	2017	Microbiome	Pearce, Douglas S;Hoover, Brian A;Jennings, Sarah;Nevitt, Gabrielle A;Docherty, Kathryn M	Morphological and genetic factors shape the microbiome of a seabird species (Oceanodroma leucorhoa) more than environmental and social factors.	The microbiome provides multiple benefits to animal hosts that can profoundly impact health and behavior. Microbiomes are well-characterized in humans and other animals in controlled settings, yet assessments of wild bird microbial communities remain vastly understudied. This is particularly true for pelagic seabirds with unique life histories that differ from terrestrial bird species. This study…	eng	10.1186/s40168-017-0365-4	Animals;Animals, Wild;Birds;Breeding;Canada;High-Throughput Nucleotide Sequencing;Microbiota;RNA, Ribosomal, 16S;Sex Factors;Skin;Social Environment	hypothesis testing	wild
29069418	2017	FEMS microbiology ecology	Grond, Kirsten;Lanctot, Richard B;Jumpponen, Ari;Sandercock, Brett K	Recruitment and establishment of the gut microbiome in arctic shorebirds.	Gut microbiota play a key role in host health. Mammals acquire gut microbiota during birth, but timing of gut microbial recruitment in birds is unknown. We evaluated whether precocial chicks from three species of arctic-breeding shorebirds acquire gut microbiota before or after hatching, and then documented the rate and compositional dynamics of accumulation of gut microbiota. Contrary to earlier…	eng	10.1093/femsec/fix142	Animals;Animals, Wild;Arctic Regions;Bacteria;Birds;DNA, Bacterial;Feces;Gastrointestinal Microbiome;Phylogeny;RNA, Ribosomal, 16S	hypothesis testing	wild
28898933	2017	The Science of the total environment	Teyssier, Aimeric;Rouffaer, Lieze Oscar;Saleh Hudin, Noraine;Strubbe, Diederik;Matthysen, Erik;Lens, Luc;White, Joël	Inside the guts of the city: Urban-induced alterations of the gut microbiota in a wild passerine.	Urbanisation represents one of the most radical forms of terrestrial land use change and has been shown to lead to alterations in ecosystem functioning and community dynamics and changes in individual phenotypic traits. While the recent surge in microbiome studies has brought about a paradigm shift by which individuals cannot truly be considered independently of the bacterial communities they hos…	eng	10.1016/j.scitotenv.2017.09.035	Animals;Bacteria;Belgium;Cities;DNA Barcoding, Taxonomic;Gastrointestinal Microbiome;RNA, Ribosomal, 16S;Seasons;Sparrows	hypothesis testing	wild
28806408	2017	PloS one	Dewar, Meagan L;Arnould, John P Y;Allnutt, Theo R;Crowley, Tamsyn;Krause, Lutz;Reynolds, John;Dann, Peter;Smith, Stuart C	Microbiota of little penguins and short-tailed shearwaters during development.	The establishment and early colonisation of the gastrointestinal (GI) tract has been recognised as a crucial stage in chick development, with pioneering microbial species responsible for influencing the development of the GI tract and influencing host health, fitness and disease status throughout life. Development of the microbiota in long lived seabirds is poorly understood. This study character…	eng	10.1371/journal.pone.0183117	Animals;Biodiversity;Charadriiformes;Microbiota;Phylogeny;Principal Component Analysis;Real-Time Polymerase Chain Reaction;Spheniscidae	hypothesis testing	wild
28662106	2017	PloS one	Kropáčková, Lucie;Pechmanová, Hana;Vinkler, Michal;Svobodová, Jana;Velová, Hana;Těšičký, Martin;Martin, Jean-François;Kreisinger, Jakub	Variation between the oral and faecal microbiota in a free-living passerine bird, the great tit (Parus major).	The gastrointestinal tract of vertebrates is inhabited by diverse bacterial communities that induce marked effects on the host physiology and health status. The composition of the gastrointestinal microbiota is characterized by pronounced taxonomic and functional variability among different regions of the vertebrate gastrointestinal tract. Despite the relatively solid knowledge on the among-regio…	eng	10.1371/journal.pone.0179945	Animals;Computational Biology;Feces;Microbiota;Mouth;Passeriformes;RNA, Ribosomal, 16S	hypothesis testing	wild
28401612	2017	Molecular ecology	Kropáčková, Lucie;Těšický, Martin;Albrecht, Tomáš;Kubovčiak, Jan;Tomášek, Oldřich;Martin, Jean-François;Bobek, Lukáš;Králová, Tereza;Procházka, Petr;Kreisinger, Jakub	Codiversification of gastrointestinal microbiota and phylogeny in passerines is not explained by ecological divergence.	Vertebrate gut microbiota (GM) is comprised of a taxonomically diverse consortium of symbiotic and commensal microorganisms that have a pronounced effect on host physiology, immune system function and health status. Despite much research on interactions between hosts and their GM, the factors affecting inter- and intraspecific GM variation in wild populations are still poorly known. We analysed d…	eng	10.1111/mec.14144	Animals;Bacteria;Czech Republic;Feces;Gastrointestinal Microbiome;High-Throughput Nucleotide Sequencing;Passeriformes;Phylogeny;RNA, Ribosomal, 16S;Sequence Analysis, DNA	hypothesis testing	wild
28220109	2017	Frontiers in microbiology	Kreisinger, Jakub;Kropáčková, Lucie;Petrželková, Adéla;Adámková, Marie;Tomášek, Oldřich;Martin, Jean-François;Michálková, Romana;Albrecht, Tomáš	Temporal Stability and the Effect of Transgenerational Transfer on Fecal Microbiota Structure in a Long Distance Migratory Bird.	Animal bodies are inhabited by a taxonomically and functionally diverse community of symbiotic and commensal microorganisms. From an ecological and evolutionary perspective, inter-individual variation in host-associated microbiota contributes to physiological and immune system variation. As such, host-associated microbiota may be considered an integral part of the host's phenotype, serving as a s…	eng	10.3389/fmicb.2017.00050	NA	hypothesis testing	wild
30592177	2018	MicrobiologyOpen	Sun, Cheng-He;Liu, Hong-Yi;Zhang, Yong;Lu, Chang-Hu	Comparative analysis of the gut microbiota of hornbill and toucan in captivity.	Gut microbiota plays an important role in animals and are considered microbial organs. Hornbill and toucan are birds of the same ecotypes with high appreciative value. In this study, we characterized and compared the gut microbiota of toco toucan (Ramphastos toco), great hornbill (Buceros bicornis) and wreathed hornbill (Rhyticeros undulatus) using 16S rRNA high-throughput sequencing technology, …	eng	10.1002/mbo3.786	NA	hypothesis testing	captivity
29935540	2018	Microbiome	Pandit, Ramesh J;Hinsu, Ankit T;Patel, Namrata V;Koringa, Prakash G;Jakhesara, Subhash J;Thakkar, Jalpa R;Shah, Tejas M;Limon, Georgina;Psifidi, Androniki;Guitian, Javier;Hume, David A;Tomley, Fiona M;Rank, Dharamshibhai N;Raman, M;Tirumurugaan, K G;Blake, Damer P;Joshi, Chaitanya G	Microbial diversity and community composition of caecal microbiota in commercial and indigenous Indian chickens determined using 16s rDNA amplicon sequencing.	The caecal microbiota plays a key role in chicken health and performance, influencing digestion and absorption of nutrients, and contributing to defence against colonisation by invading pathogens. Measures of productivity and resistance to pathogen colonisation are directly influenced by chicken genotype, but host driven variation in microbiome structure is also likely to exert a considerable ind…	eng	10.1186/s40168-018-0501-9	Animals;Bacteria;Base Sequence;Biodiversity;Cecum;Chickens;Gastrointestinal Microbiome;Geography;India;RNA, Ribosomal, 16S;Sequence Analysis, DNA	microbiome description	poultry
29897503	2018	Poultry science	Zhao, L L;Yin, H C;Lu, T F;Niu, Y J;Zhang, Y Y;Li, S Q;Wang, Y P;Chen, H Y	Application of high-throughput sequencing for microbial diversity detection in feces of specific-pathogen-free ducks.	High-throughput sequencing technologies play important roles in the study of animal enteric microorganisms. Fecal samples collected from 3 strains (9 samples) of specific-pathogen-free (SPF) ducks raised in an isolator. Duck intestinal bacterial flora were analyzed by sequencing distinct regions of the 16S rRNA genes using an Illumina HiSeq2500 platform. The result showed the most abundant primar…	eng	10.3382/ps/pex348	Animals;Bacteria;DNA, Bacterial;Ducks;Feces;High-Throughput Nucleotide Sequencing;Microbiota;RNA, Ribosomal, 16S;Sequence Analysis, DNA;Specific Pathogen-Free Organisms	microbiome description	poultry
30585703	2018	Journal of applied microbiology	Meng, J;Huang, X;Song, L;Hou, B;Qiao, M;Zhang, P;Zhao, Q;Zhang, B;Liu, F	Effect of storage temperature on bacterial diversity in chicken skin.	AIMS: The purpose of this experiment was to study the bacterial diversity and predominance of spoilage bacteria in chicken skin at different storage temperatures (4, 25 and 37¬∞C).METHODS AND RESULTS: The total bacteria in chicken skin were collected, total DNA was extracted by an E. Z. N. A. Bacterial DNA Kit, and the v3-v4 regions of the 16S rDNA gene in the microbiota of the chicken skin were …	eng	10.1111/jam.14183	Animals;Bacteria;Chickens;Cold Temperature;Food Microbiology;Food Storage;Meat;Skin	hypothesis testing	poultry
30514391	2018	BMC veterinary research	Biasato, Ilaria;Ferrocino, Ilario;Biasibetti, Elena;Grego, Elena;Dabbou, Sihem;Sereno, Alessandra;Gai, Francesco;Gasco, Laura;Schiavone, Achille;Cocolin, Luca;Capucchio, Maria Teresa	Modulation of intestinal microbiota, morphology and mucin composition by dietary insect meal inclusion in free-range chickens.	BACKGROUND: Gut health in poultry depends on the balance between the host, intestinal microbiota, intestinal microscopic features and diet. The effects of insect meal (a promising alternative protein source for poultry feed) on chicken gut morphology have recently been reported, but no data about intestinal microbiota and mucin composition modulation are available. The present study evaluated the…	eng	10.1186/s12917-018-1690-y	Animal Feed;Animals;Chickens;Diet;Female;Gastrointestinal Microbiome;Intestines;Mucins;Tenebrio	hypothesis testing	poultry
30485573	2018	Journal of animal physiology and animal nutrition	Pereira, Rafaela;Bortoluzzi, Cristiano;Durrer, Ademir;Fagundes, Naiara Simarro;Pedroso, Adriana Ayres;Rafael, Jaqueline Moreira;Perim, Júlia Elidia de Lima;Zavarize, Kelen Cristiane;Napty, Glaucia Samira;Andreote, Fernando Dini;Costa, Diogo Paes;Menten, José Fernando Machado	Performance and intestinal microbiota of chickens receiving probiotic in the feed and submitted to antibiotic therapy.	The purpose of this study was to verify the ability of a probiotic in the feed to maintain the stability of the gut microbiota in chickens after antibiotic therapy and its association with growth performance. One thousand six hundred twenty 1-day-old Cobb male were housed in floor pens (36 pens, 45 birds/pen) and were fed corn-/soya bean meal-based diets supplemented with or without probiotic (Ba…	eng	10.1111/jpn.13004	Animal Feed;Animal Nutritional Physiological Phenomena;Animals;Anti-Bacterial Agents;Bacitracin;Chickens;Diet;Gastrointestinal Microbiome;Neomycin;Probiotics;Random Allocation	hypothesis testing	poultry
30452717	2018	Poultry science	Whelan, Rose A;Doranalli, Kiran;Rinttilä, Teemu;Vienola, Kirsi;Jurgens, German;Apajalahti, Juha	The impact of Bacillus subtilis DSM 32315 on the pathology, performance, and intestinal microbiome of broiler chickens in a necrotic enteritis challenge.	It was hypothesized that dietary inclusion of Bacillus subtilis DSM 32315 could inhibit Clostridium perfringens induced necrotic enteritis (NE), thereby improving broiler performance. Male, d 0 chicks were randomly assigned 14 birds/pen, 11 pens/treatment in 3 treatments: a basal diet (control), a coccidiostat fed control (Narasin), and a direct fed microbial (DFM) B. subtilis DSM 32315 treatment…	eng	10.3382/ps/pey500	NA	hypothesis testing	poultry
30410932	2018	BioMed research international	Sun, Jing;Wang, Yan;Li, Nianzhen;Zhong, Hang;Xu, Hengyong;Zhu, Qing;Liu, Yiping	Comparative Analysis of the Gut Microbial Composition and Meat Flavor of Two Chicken Breeds in Different Rearing Patterns.	The objective of the study is to compare the effects of free-range (FR) and cage-range (CR) breeding on gut microbiota and flavor compounds of Caoke (C) and Partridge Shank chickens (Q). A total of 120 experimental chickens were assigned to FR group and CR group; each group contain both 30 Caoke chickens and 30 Partridge Shank chickens. At 154 d old, 12 chickens of each group were selected and th…	eng	10.1155/2018/4343196	Animal Husbandry;Animals;Bacteria;Cecum;Chickens;Gastrointestinal Microbiome;Housing, Animal;Meat;Odorants;Poultry;RNA, Ribosomal, 16S	hypothesis testing	poultry
30365498	2018	PloS one	Wu, Yuqin;Li, Jianhui;Qin, Xin;Sun, Shiqiang;Xiao, Zhibin;Dong, Xiaoyu;Shahid, Muhammad Suhaib;Yin, Dafei;Yuan, Jianmin	Proteome and microbiota analysis reveals alterations of liver-gut axis under different stocking density of Peking ducks.	This study aimed to determine the impact of stocking density on the liver proteome and cecal microbiota of Peking ducks. A total of 1,200 21-day-old ducks were randomly assigned to 5 stocking density groups of 5, 6, 7, 8 and 9 ducks/m2, with 6 replicates for each group. At 40 days of age, duck serum and pectorals were collected for biochemical tests; liver and cecal contents of ducks were gathere…	eng	10.1371/journal.pone.0198985	Animal Feed;Animal Husbandry;Animals;Beijing;Bile Acids and Salts;Body Weight;Ducks;Female;Gastrointestinal Microbiome;Inflammation;Lipid Metabolism;Liver;Male;Oxidative Stress;Proteome;RNA, Ribosomal, 16S;Tandem Mass Spectrometry	hypothesis testing	poultry
30362241	2018	Animal science journal = Nihon chikusan Gakkaiho	She, Yue;Cai, Huiyi;Liu, Guohua	Effects of antibiotic on microflora in ileum and cecum for broilers by 16S rRNA sequence analysis.	An experiment was conducted to analyze and compare the microbial composition, abundance, dynamic distribution, and functions without and with antibiotic fed to broilers. A 16S rRNA-sequencing approach was used to evaluate the bacterial composition of the gut of male broilers under different groups. A total of 240 1-day old AA male broilers were randomly assigned to two groups, with 120 broilers p…	eng	10.1111/asj.13113	Administration, Oral;Animals;Anti-Bacterial Agents;Cecum;Chickens;Chlortetracycline;Gastrointestinal Microbiome;Ileum;Male;RNA, Bacterial;RNA, Ribosomal, 16S;Sequence Analysis, RNA;Time Factors	hypothesis testing	poultry
30338065	2018	Journal of animal science and biotechnology	Wu, Shengru;Liu, Yanli;Duan, Yongle;Wang, Fangyuan;Guo, Fangshen;Yan, Fang;Yang, Xiaojun;Yang, Xin	Intestinal toxicity of deoxynivalenol is limited by supplementation with Lactobacillus plantarum JM113 and consequentially altered gut microbiota in broiler chickens.	Background: Limited research has focused on the effect of Lactobacillus on the intestinal toxicity of deoxynivalenol (DON). The present study was conducted to investigate the role of Lactobacillus plantarum (L. plantarum) JM113 in protecting against the intestinal toxicity caused by DON. Methods: A total of 144 one-day-old healthy Arbor Acres broilers were randomly distributed into 3 treatments, …	eng	10.1186/s40104-018-0286-5	NA	hypothesis testing	poultry
30255211	2018	AMB Express	Qiao, Hongxing;Song, Yuzhen;Shi, Hongtao;Bian, Chuanzhou	Fermented Astragalus in diet altered the composition of fecal microbiota in broiler chickens.	The composition and function of the intestinal microbiota play important roles in digestion and degradation of herbal medicines (HMs). However, few studies have examined the relationship between the fecal microbiota and HMs. In this study the effect of unfermented Astragalus (UA) and fermented Astragalus (FA) on growth performance, serum biochemical parameters, and fecal microbiota was evaluated …	eng	10.1186/s13568-018-0682-4	NA	hypothesis testing	poultry
30252869	2018	PloS one	Chen, Xingyong;Liu, Xue;Du, Yeye;Wang, Bin;Zhao, Ning;Geng, Zhaoyu	Green forage and fattening duration differentially modulate cecal microbiome of Wanxi white geese.	Gut microbial ecology is responsible for fatty acid metabolism in ruminants. The cecal microbiota composition of geese and their adaptation to fiber inclusion and feeding timeswere investigated in this study. A total of 116 Wanxi white geese were randomly selected at 70 days old. Eight geese were subjected to cecal sampling at 70 d of age, and the remaining 108 geese were divided into four groups…	eng	10.1371/journal.pone.0204210	Adipose Tissue;Animal Feed;Animals;Cecum;Fatty Acids;Female;Geese;Mammary Glands, Animal;Microbiota;Muscles	hypothesis testing	poultry
30245418	2018	The Science of the total environment	Gu, Yunfu;Wei, Ye;Xiang, Quanju;Zhao, Ke;Yu, Xiumei;Zhang, Xiaoping;Li, Chaonan;Chen, Qiang;Xiao, Hong;Zhang, Xiaohong	C:N ratio shaped both taxonomic and functional structure of microbial communities in livestock and poultry breeding wastewater treatment reactor.	C:N ratios play critical roles in determining the stability and performance of the wastewater treatment reactor. Here, we investigated bacterial and archaeal community composition, diversity, association networks, and functional profiles in livestock and poultry breeding wastewater (LPBW) with C:N gradients from 7.8 to 18.9 using 16S rRNA gene amplicon sequencing. Highest total nitrogen (TN) and …	eng	10.1016/j.scitotenv.2018.09.234	Animals;Archaea;Bacteria;Bioreactors;Carbon;Livestock;Microbiota;Nitrogen;Poultry;RNA, Bacterial;RNA, Ribosomal, 16S;Waste Disposal, Fluid;Waste Water	hypothesis testing	poultry
30186844	2018	Frontiers in veterinary science	Latorre, Juan D;Adhikari, Bishnu;Park, Si H;Teague, Kyle D;Graham, Lucas E;Mahaffey, Brittany D;Baxter, Mikayla F A;Hernandez-Velasco, Xochitl;Kwon, Young M;Ricke, Steven C;Bielke, Lisa R;Hargis, Billy M;Tellez, Guillermo	Evaluation of the Epithelial Barrier Function and Ileal Microbiome in an Established Necrotic Enteritis Challenge Model in Broiler Chickens.	Necrotic enteritis (NE) is a recognized multifactorial disease that cost annually to the poultry industry around $2 billion. However, diverse aspects related to its presentation are not completely understood, requiring further studies using known induction experimental models. Therefore, the purpose of this study was to measure the changes occurring in performance, intestinal integrity and ileal …	eng	10.3389/fvets.2018.00199	NA	hypothesis testing	poultry
30169708	2018	Poultry science	Wu, Shengru;Li, Taohuan;Niu, Huafeng;Zhu, Yufei;Liu, Yanli;Duan, Yulan;Sun, Qingzhu;Yang, Xiaojun	Effects of glucose oxidase on growth performance, gut function, and cecal microbiota of broiler chickens.	A study was conducted to study the effects of glucose oxidase (GOD) supplement on the growth performance, gut function, and cecal microbiota in broiler chickens from 1 to 42 d, and further evaluate the use of GOD as an antibiotic substitution. A total of 525 1-d-old healthy Arbor Acres broilers were randomly assigned to five treatments, including control group, antibiotic growth promoters (AGP) s…	eng	10.3382/ps/pey393	Animal Feed;Animal Nutritional Physiological Phenomena;Animals;Bacteria;Cecum;Chickens;Diet;Dietary Supplements;Digestion;Gastrointestinal Microbiome;Glucose Oxidase;RNA, Bacterial;RNA, Ribosomal, 16S;Random Allocation;Sequence Analysis, RNA	hypothesis testing	poultry
30169691	2018	Poultry science	Saeed, Muhammad;Yatao, Xu;Tiantian, Zhang;Qian, Ren;Chao, Sun	16S ribosomal RNA sequencing reveals a modulation of intestinal microbiome and immune response by dietary L-theanine supplementation in broiler chickens.	Despite the availability of abundant literature on green tea, studies on the use of L-theanine (an amino acid found only in green tea) as a feed additive in poultry especially broiler are limited. So, this study was conducted to explore the effects of L-theanine on the intestinal microbiome and immune response in a broiler. A total of 400-d-old chicks were randomly divided into four treatment gro…	eng	10.3382/ps/pey394	Animal Feed;Animals;Chickens;Diet;Dietary Supplements;Dose-Response Relationship, Drug;Gastrointestinal Microbiome;Glutamates;Immunity, Innate;RNA, Bacterial;RNA, Ribosomal, 16S;Random Allocation;Sequence Analysis, RNA	hypothesis testing	poultry
30137571	2018	Poultry science	Chen, Wei Li;Tang, Shirley Gee Hoon;Jahromi, Mohammad Fasaleh;Candyrine, Su Chui Len;Idrus, Zulkilfli;Abdullah, Norhani;Liang, Juan Boo	Metagenomics analysis reveals significant modulation of cecal microbiota of broilers fed palm kernel expeller diets.	The potential use of palm kernel expeller (PKE) as an alternative energy source in broiler diets is limited by the high fiber content. Although enzymatic treatment could alleviate the fiber component and increase the nutritive value of PKE, this apparent improvement is not reflected in the growth response of birds fed with the treated-PKE. As chicken's ceca are the most heavily populated with mic…	eng	10.3382/ps/pey366	Animal Feed;Animal Nutritional Physiological Phenomena;Animals;Arecaceae;Cecum;Chickens;Diet;Firmicutes;Gastrointestinal Microbiome;Lactobacillus;Male;Metagenome;Oligosaccharides;RNA, Ribosomal, 16S	hypothesis testing	poultry
30124970	2018	Poultry science	Zeitz, J O;Neufeld, K;Potthast, C;Kroismayr, A;Most, E;Eder, K	Effects of dietary supplementation of the lignocelluloses FibreCell and OptiCell on performance, expression of inflammation-related genes and the gut microbiome of broilers.	This study investigated the hypothesis that dietary supplementation of lignocellulose in broilers influences the gut bacterial population and bacterial fermentation, has anti-inflammatory effects, and increases mucin synthesis in the intestine, and, through these changes, influences broiler performance positively. Day-old male Cobb 500 broilers (n = 96) were allotted to 3 experimental groups and …	eng	10.3382/ps/pey345	Animal Feed;Animals;Chickens;Cytokines;Diet;Fatty Acids, Volatile;Fermentation;Gastrointestinal Microbiome;Gastrointestinal Tract;Gene Expression;Lignin;Male;Mucins	hypothesis testing	poultry
30105975	2018	Veterinary parasitology	Huang, Guangping;Tang, Xiaoli;Bi, Feifei;Hao, Zhenkai;Han, Zhenyan;Suo, Jingxia;Zhang, Sixin;Wang, Si;Duan, Chunhui;Yu, Zhengquan;Yu, Fang;Yu, Yonglan;Lv, Yanli;Suo, Xun;Liu, Xianyong	Eimeria tenella infection perturbs the chicken gut microbiota from the onset of oocyst shedding.	Coccidiosis is a serious threat to the poultry industry, resulting in substantial economic losses worldwide. The effective development of alternative treatments for coccidiosis that does not involve chemotherapy drugs and does not result in antibiotic resistance relies on gaining a clearer understanding of the interaction between host intestinal microbiota and enteric coccidia. Here, we establish…	eng	10.1016/j.vetpar.2018.06.005	Animals;Cecum;Chickens;Coccidiosis;Eimeria tenella;Feces;Gastrointestinal Microbiome;Oocysts;Poultry Diseases;RNA, Ribosomal, 16S	hypothesis testing	poultry
30016503	2018	Poultry science	Oakley, Brian B;Vasconcelos, Elton J R;Diniz, Pedro P V P;Calloway, Kimberly N;Richardson, Ella;Meinersmann, Richard J;Cox, Nelson A;Berrang, Mark E	The cecal microbiome of commercial broiler chickens varies significantly by season.	Next-generation DNA sequencing is rapidly becoming a powerful tool for food animal management. One valuable use of this technology is to re-examine long-standing observations of performance differences associated with animal husbandry practices to better understand how these differences may be modulated by the gastrointestinal (GI) microbiome. The influences of environmental parameters such as ai…	eng	10.3382/ps/pey214	Animal Husbandry;Animals;Bacteria;Campylobacter;Cecum;Chickens;DNA, Bacterial;Gastrointestinal Microbiome;Georgia;Phylogeny;RNA, Ribosomal, 16S;Seasons	hypothesis testing	poultry
30016495	2018	Poultry science	Shang, Yue;Kumar, Sanjay;Thippareddi, Harshavardhan;Kim, Woo Kyun	Effect of Dietary Fructooligosaccharide (FOS) Supplementation on Ileal Microbiota in Broiler Chickens.	The dietary effect of fructooligosaccharide (FOS) supplementation as an alternative to antibiotics on ileal mucosa and digesta microbiota was investigated in broiler chickens (n = 180). The study included three dietary treatments from d1 to 21: 1) positive control (PC), a wheat-corn-soybean meal based diet containing antibiotics (virginiamycin and monensin); 2) negative control (NC), as wheat-cor…	eng	10.3382/ps/pey131	Animal Feed;Animal Nutritional Physiological Phenomena;Animals;Anti-Bacterial Agents;Chickens;Diet;Dietary Supplements;Gastrointestinal Microbiome;Ileum;Intestinal Mucosa;Male;Monensin;Oligosaccharides;Random Allocation;Virginiamycin	hypothesis testing	poultry
29906541	2018	Microbial pathogenesis	Zeng, Jinxin;Lei, Changwei;Wang, Yulong;Chen, Yanpeng;Zhang, Xiuzhong;Kang, Zhuangzhuang;Zhai, Xiwen;Ye, Xiaolan;Wang, Hongning	Distribution of Salmonella Enteritidis in internal organs and variation of cecum microbiota in chicken after oral challenge.	The aim study was to explore the distribution of Salmonella Enteritidis (S. enteritidis) in internal organs and variation of cecum microbiota in newly hatched chicken after oral challenge during a 21-day period. The quantities of S. enteritidis DNA in different internal organs (heart, liver, spleen, stomach, pancreas, small intestine, blood and cecum contents) were determined by real-time fluores…	eng	10.1016/j.micpath.2018.06.022	Animal Structures;Animals;Animals, Newborn;Bacteria;Bacterial Load;Cecum;Chickens;Cluster Analysis;DNA, Bacterial;DNA, Ribosomal;Gastrointestinal Microbiome;Phylogeny;RNA, Ribosomal, 16S;Real-Time Polymerase Chain Reaction;Salmonella Infections, Animal;Salmonella enteritidis;Sequence Analysis, DNA	hypothesis testing	poultry
29897524	2018	Poultry science	Guo, J R;Dong, X F;Liu, S;Tong, J M	High-throughput sequencing reveals the effect of Bacillus subtilis CGMCC 1.921 on the cecal microbiota and gene expression in ileum mucosa of laying hens.	This study evaluated the effects of Bacillus subtilis CGMCC 1.921 supplementation on the production performance, cecal microbiota and mucosal transcriptome of laying hens by 16s rRNA gene sequencing and RNA-seq. A total of 144 27-week-old Hy-Line Brown laying hens were allocated into two treatments, namely, a basal diet without additions (T0) and the basal diet supplemented with 1.0 √ó 108 cfu/g …	eng	10.3382/ps/pey112	Animal Feed;Animal Nutritional Physiological Phenomena;Animals;Bacillus subtilis;Cecum;Chickens;Diet;Female;Gene Expression;High-Throughput Nucleotide Sequencing;Intestinal Mucosa;Probiotics;Random Allocation;Reproduction	hypothesis testing	poultry
29872425	2018	Frontiers in microbiology	Sakaridis, Ioannis;Ellis, Richard J;Cawthraw, Shaun A;van Vliet, Arnoud H M;Stekel, Dov J;Penell, Johanna;Chambers, Mark;La Ragione, Roberto M;Cook, Alasdair J	Investigating the Association Between the Caecal Microbiomes of Broilers and Campylobacter Burden.	One of the major transmission routes for the foodborne bacterial pathogen Campylobacter is undercooked poultry meat, contaminated from intestinal contents during processing. In broilers, Campylobacter can grow to very high densities in the caeca, and is often considered to be a commensal or an opportunistic pathogen in poultry. Reduction of caecal loads of Campylobacter may assist in lowering inc…	eng	10.3389/fmicb.2018.00927	NA	hypothesis testing	poultry
29871482	2018	Journal of agricultural and food chemistry	Reed, Spenser;Knez, Marija;Uzan, Atara;Stangoulis, James C R;Glahn, Raymond P;Koren, Omry;Tako, Elad	Alterations in the Gut ( Gallus gallus) Microbiota Following the Consumption of Zinc Biofortified Wheat ( Triticum aestivum)-Based Diet.	The structure and function of cecal microbiota following the consumption of a zinc (Zn) biofortified wheat diet was evaluated in a well-studied animal model of human nutrition ( Gallus gallus) during a six-week efficacy trial. Using 16S rRNA gene sequencing, a significant increase in Œ≤- but not Œ±-microbial diversity was observed in the animals receiving the Zn biofortified wheat diet, relative …	eng	10.1021/acs.jafc.8b01481	Animal Feed;Animals;Cecum;Chickens;Female;Food, Fortified;Gastrointestinal Microbiome;Male;Triticum;Zinc	hypothesis testing	poultry
29800328	2018	Poultry science	Birkl, P;Bharwani, A;Kjaer, J B;Kunze, W;McBride, P;Forsythe, P;Harlander-Matauschek, A	Differences in cecal microbiome of selected high and low feather-pecking laying hens.	In mammals, it has become increasingly clear that the gut microbiota influences not only gastrointestinal physiology but also modulates behavior. In domestic birds, ceca have the greatest gastrointestinal microbial population. Feather-pecking (FP) behavior in laying hens is one of the most important unsolved behavioral issues in modern agriculture. The aim of the present study was to assess the c…	eng	10.3382/ps/pey167	Aggression;Animals;Bacteria;Cecum;Chickens;Feathers;Feces;Female;Gastrointestinal Microbiome;RNA, Bacterial;RNA, Ribosomal, 16S;Selection, Genetic;Sequence Analysis, RNA	hypothesis testing	poultry
29795613	2018	PloS one	Wu, Wei;Xiao, Zhibin;An, Wenyi;Dong, Yuanyang;Zhang, Bingkun	Dietary sodium butyrate improves intestinal development and function by modulating the microbial community in broilers.	This study investigated the effects of dietary sodium butyrate (SB) supplementation, provided as a specially coated product, on growth performance, intestinal development, morphological structure and function in broilers. In total, 720 one-day-old Arbor Acres male broilers were randomly allocated into six treatment groups with six replicates each and then fed basal diets (control) supplemented wi…	eng	10.1371/journal.pone.0197762	Animal Feed;Animals;Anti-Bacterial Agents;Antioxidants;Butyric Acid;Chickens;Diet;Enterobacteriaceae;Firmicutes;Intestinal Mucosa;Intestines;Malondialdehyde;Microbiota;Microscopy, Electron, Scanning;RNA, Ribosomal, 16S	hypothesis testing	poultry
29783653	2018	Viruses	Li, Hongxin;Liu, Xiaolin;Chen, Feiyang;Zuo, Kejing;Wu, Che;Yan, Yiming;Chen, Weiguo;Lin, Wencheng;Xie, Qingmei	Avian Influenza Virus Subtype H9N2 Affects Intestinal Microbiota, Barrier Structure Injury, and Inflammatory Intestinal Disease in the Chicken Ileum.	Avian influenza virus subtype H9N2 (H9N2 AIV) has caused significant losses to the poultry industry due to the high mortality associated with secondary infections attributable to E. coli. This study tries to address the underlying secondary mechanisms after H9N2 AIV infection. Initially, nine day-old specific pathogen-free chickens were assigned to control (uninfected) and H9N2-infected groups, r…	eng	10.3390/v10050270	Animals;Chickens;Cytokines;DNA, Bacterial;Enteritis;Escherichia coli;Gastrointestinal Microbiome;Influenza A Virus, H9N2 Subtype;Influenza in Birds;Intestinal Mucosa;Metagenomics;RNA, Messenger;RNA, Ribosomal, 16S;Specific Pathogen-Free Organisms	hypothesis testing	poultry
29682522	2018	BioMed research international	Díaz Carrasco, Juan María;Redondo, Enzo Alejandro;Pin Viso, Natalia Daniela;Redondo, Leandro Martin;Farber, Marisa Diana;Fernández Miyakawa, Mariano Enrique	Tannins and Bacitracin Differentially Modulate Gut Microbiota of Broiler Chickens.	Antibiotic growth promoters have been used for decades in poultry farming as a tool to maintain bird health and improve growth performance. Global concern about the recurrent emergence and spreading of antimicrobial resistance is challenging the livestock producers to search for alternatives to feed added antibiotics. The use of phytogenic compounds appears as a feasible option due to their abili…	eng	10.1155/2018/1879168	Animal Feed;Animals;Anti-Bacterial Agents;Bacitracin;Bacteroides;Bifidobacterium;Chickens;Clostridiales;Gastrointestinal Microbiome;Intestines;Microbiota;RNA, Ribosomal, 16S;Tannins	hypothesis testing	poultry
29625981	2018	Applied and environmental microbiology	Johnson, Timothy J;Youmans, Bonnie P;Noll, Sally;Cardona, Carol;Evans, Nicholas P;Karnezos, T Peter;Ngunjiri, John M;Abundo, Michael C;Lee, Chang-Won	A Consistent and Predictable Commercial Broiler Chicken Bacterial Microbiota in Antibiotic-Free Production Displays Strong Correlations with Performance.	Defining the baseline bacterial microbiome is critical to understanding its relationship with health and disease. In broiler chickens, the core microbiome and its possible relationships with health and disease have been difficult to define, due to high variability between birds and flocks. Presented here are data from a large, comprehensive microbiota-based study in commercial broilers. The prima…	eng	10.1128/AEM.00362-18	NA	hypothesis testing	poultry
29617914	2018	Poultry science	Dai, S J;Zhang, K Y;Ding, X M;Bai, S P;Luo, Y H;Wang, J P;Zeng, Q F	Effect of Dietary Non-phytate Phosphorus Levels on the Diversity and Structure of Cecal Microbiota in Meat Duck from 1 to 21 d of age.	The study was conducted to distinguish the effect of dietary non-phytate phosphorus (NPP) levels on the community diversity and structure of the cecal microbiota in meat duck based on 16S rDNA high-throughput sequencing. In total, 525 1-d-old ducklings were fed diets (105 ducklings, 7 pens of 15 ducklings, on each diet) containing five levels of NPP (0.22, 0.34, 0.40, 0.46, and 0.58%) for 21 days…	eng	10.3382/ps/pey090	Age Factors;Animal Feed;Animals;Bacteria;Cecum;Diet;Dietary Supplements;Dose-Response Relationship, Drug;Ducks;Gastrointestinal Microbiome;Male;Phosphorus, Dietary;Phytic Acid;Random Allocation	hypothesis testing	poultry
29570728	2018	PloS one	Baldwin, Stephen;Hughes, Robert J;Hao Van, Thi Thu;Moore, Robert J;Stanley, Dragana	At-hatch administration of probiotic to chickens can introduce beneficial changes in gut microbiota.	Recent advances in culture-free microbiological techniques bring new understanding of the role of intestinal microbiota in heath and performance. Intestinal microbial communities in chickens assume a near-stable state within the week which leaves a very small window for permanent microbiota remodelling. It is the first colonisers that determine the fate of microbial community in humans and birds …	eng	10.1371/journal.pone.0194825	Animals;Bacteria;Chickens;Gastrointestinal Microbiome;Gastrointestinal Tract;Probiotics;RNA, Ribosomal, 16S;Sequence Analysis, DNA	hypothesis testing	poultry
29562351	2018	Poultry science	Wang, X J;Feng, J H;Zhang, M H;Li, X M;Ma, D D;Chang, S S	Effects of high ambient temperature on the community structure and composition of ileal microbiome of broilers.	The intestinal microbiome has been shown to influence animal nutrient metabolism and immune homeostasis. The present study aimed to examine the effect of heat stress on the intestinal microbiome of broilers using pyrosequencing technologies. Ninety-six Arbor Acres broiler chicks were allocated to thermoneutral control (TC; 21 ¬± 1¬∞C) and high ambient temperature (HT; 31 ¬± 1¬∞C) groups (6 cages …	eng	10.3382/ps/pey032	Animals;Bacteria;Chickens;Gastrointestinal Microbiome;High-Throughput Nucleotide Sequencing;Hot Temperature;Male;RNA, Bacterial;RNA, Ribosomal, 16S;Stress, Physiological	hypothesis testing	poultry
29555507	2018	Microbial pathogenesis	Tong, Xiaole;Rehman, Mujeeb Ur;Huang, Shucheng;Jiang, Xiong;Zhang, Hui;Li, Jiakui	Comparative analysis of gut microbial community in healthy and tibial dyschondroplasia affected chickens by high throughput sequencing.	Tibial dyschondroplasia (TD) is a common skeletal problem of avian species. The cause and etiology of this disorder is still not clear. The intestinal bacterial community is a complex ecosystem and plays very important role in healthy life of human and animals. Many researchers have made the connection between diseases and alteration of gut microbiota. However, little is know about the role of gu…	eng	10.1016/j.micpath.2018.03.001	Animals;Bacteria;Biodiversity;Chickens;China;DNA, Bacterial;DNA, Ribosomal;Gastrointestinal Microbiome;High-Throughput Nucleotide Sequencing;Immunity;Inflammation;Intestines;Microbial Consortia;Osteochondrodysplasias;Phylogeny;RNA, Ribosomal, 16S;Sequence Analysis, DNA	hypothesis testing	poultry
29517269	2018	Avian pathology : journal of the W.V.P.A	Heidemann Olsen, Rikke;Christensen, Henrik;Kabell, Susanne;Bisgaard, Magne	Characterization of prevalent bacterial pathogens associated with pododermatitis in table egg layers.	Pododermatitis has been observed in several layer flocks in Denmark during 2015. The aetiology is complex, including litter quality, nutrition and management. Bacterial pathogens associated with pododermatitis, however, have not received much attention. The aim of the present study was, therefore, to identify 106 bacterial isolates obtained from pododermatitis in table egg layers in addition to f…	eng	10.1080/03079457.2018.1440066	Animals;Anti-Bacterial Agents;Chickens;Denmark;Escherichia coli;Escherichia coli Infections;Female;Molecular Typing;Multilocus Sequence Typing;Prevalence;Staphylococcal Infections;Staphylococcus aureus	hypothesis testing	poultry
29494648	2018	PloS one	Bhogoju, Sarayu;Nahashon, Samuel;Wang, Xiaofei;Darris, Carl;Kilonzo-Nthenge, Agnes	A comparative analysis of microbial profile of Guinea fowl and chicken using metagenomic approach.	Probiotics are live microbial feed supplements that promote growth and health to the host by minimizing non-essential and pathogenic microorganisms in the host's gastrointestinal tract (GIT). The campaign to minimize excessive use of antibiotics in poultry production has necessitated development of probiotics with broad application in multiple poultry species. Design of such probiotics requires u…	eng	10.1371/journal.pone.0191029	Animal Feed;Animals;Galliformes;Gastrointestinal Microbiome;Metagenome;Metagenomics;Phylogeny;Poultry;RNA, Ribosomal, 16S;Species Specificity	hypothesis testing	poultry
29444134	2018	PloS one	Kumar, Sanjay;Chen, Chongxiao;Indugu, Nagaraju;Werlang, Gabriela Orosco;Singh, Manpreet;Kim, Woo Kyun;Thippareddi, Harshavardhan	Effect of antibiotic withdrawal in feed on chicken gut microbial dynamics, immunity, growth performance and prevalence of foodborne pathogens.	Development of antibiotic resistance in foodborne pathogens, Salmonella spp. and Campylobacter, is a public health concern. Public demand to reduce the use of sub-therapeutic antibiotic growth promoters (AGP) in poultry feeding has resulted in greater adoption of antibiotic-free poultry production systems. There is a need to understand the effects of AGP removal from poultry feed on gut microbiot…	eng	10.1371/journal.pone.0192450	Animal Feed;Animals;Bacitracin;Chickens;Cytokines;Food Microbiology;Gene Expression;Growth;Intestines;Microbiota;RNA, Ribosomal, 16S;Real-Time Polymerase Chain Reaction	hypothesis testing	poultry
29390100	2018	Poultry science	Smith, A H;Rehberger, T G	Bacteria and fungi in day-old turkeys vary among companies, collection periods, and breeder flocks.	Microbial colonization of the intestinal tract of commercial poultry is highly variable, likely due to the fact that poults and chicks are hatched and raised without exposure to adult birds and their microbiota. In industrial poultry production, it is hypothesized that most of the microbiota is obtained through horizontal transmission from the environment and very little by maternal transmission.…	eng	10.3382/ps/pex429	Animal Husbandry;Animals;Archaea;Bacteria;DNA, Archaeal;DNA, Bacterial;DNA, Fungal;Fungi;Gastrointestinal Microbiome;Sequence Analysis, DNA;Turkeys	hypothesis testing	poultry
29365165	2018	Poultry science	Yang, H;Xiao, Y;Gui, G;Li, J;Wang, J;Li, D	Microbial community and short-chain fatty acid profile in gastrointestinal tract of goose.	Goose is an economically important herbivore waterfowl supplying nutritious meat and eggs, high-quality liver fat, and feathers. However, biogeograhpy of the gut microbiome of goose remains limited. The aim of this study was to investigate the microbiota inhabiting 7 different gastrointestinal locations (proventriculus, gizzard, duodenum, jejunum, ileum, cecum, and rectum) of 180-day-old geese an…	eng	10.3382/ps/pex438	Animals;Bacteria;Chromatography, Gas;Fatty Acids, Volatile;Gastrointestinal Microbiome;Gastrointestinal Tract;Geese;High-Throughput Nucleotide Sequencing;Male	hypothesis testing	poultry
29314285	2018	Journal of animal physiology and animal nutrition	Cao, G T;Zhan, X A;Zhang, L L;Zeng, X F;Chen, A G;Yang, C M	Modulation of broilers' caecal microflora and metabolites in response to a potential probiotic Bacillus amyloliquefaciens.	Studies have found that a dietary supplement of Bacillus amyloliquefaciens improved the growth performance, increased the nutrient digestibility of hosts and modulated the intestinal microflora. A total of 360 1-day-old Ross broilers were randomly divided into three treatments: a control group with a basal diet, an antibiotic group with a basal diet and added colistin sulphate, and a probiotics g…	eng	10.1111/jpn.12856	Animal Feed;Animal Nutritional Physiological Phenomena;Animals;Bacillus amyloliquefaciens;Cecum;Chickens;Diet;Dietary Supplements;Male;Probiotics	hypothesis testing	poultry
30473341	2018	Veterinary microbiology	Lacey, Jake A;Stanley, Dragana;Keyburn, Anthony L;Ford, Mark;Chen, Honglei;Johanesen, Priscilla;Lyras, Dena;Moore, Robert J	Clostridium perfringens-mediated necrotic enteritis is not influenced by the pre-existing microbiota but is promoted by large changes in the post-challenge microbiota.	PROBLEM ADDRESSED: Clostridium perfringens is the etiological agent of necrotic enteritis in chickens. As necrotic enteritis is a gastrointestinal disease, the interactions of pathogenic C. perfringens strains with the complex microbiota of the gastrointestinal tract may influence disease development and severity of disease.OBJECTIVE: In this study the interactions of a pathogenic strain of C. pe…	eng	10.1016/j.vetmic.2018.10.022	Animals;Chickens;Clostridium Infections;Clostridium perfringens;Dysbiosis;Enteritis;Gastrointestinal Microbiome;Microbial Interactions;Necrosis;Poultry Diseases;RNA, Ribosomal, 16S	hypothesis testing	poultry
29393019	2018	Microbiology (Reading, England)	Banerjee, Sohini;Sar, Abhijit;Misra, Arijit;Pal, Srikanta;Chakraborty, Arindom;Dam, Bomba	Increased productivity in poultry birds by sub-lethal dose of antibiotics is arbitrated by selective enrichment of gut microbiota, particularly short-chain fatty acid producers.	Antibiotics are widely used at sub-lethal concentrations as a feed supplement to enhance poultry productivity. To understand antibiotic-induced temporal changes in the structure and function of gut microbiota of chicken, two flocks were maintained for six weeks on a carbohydrate- and protein-rich diet. The feed in the conventional diet (CD) group was supplemented with sub-lethal doses of chlorote…	eng	10.1099/mic.0.000597	Animal Feed;Animals;Anti-Bacterial Agents;Bacteria;Butyrates;DNA, Bacterial;Fatty Acids, Volatile;Feces;Gastrointestinal Microbiome;Poultry;RNA, Ribosomal, 16S;Sequence Analysis, DNA	hypothesis testing	poultry
30563109	2018	Microorganisms	Giorgio, Antonella;De Bonis, Salvatore;Balestrieri, Rosario;Rossi, Giovanni;Guida, Marco	The Isolation and Identification of Bacteria on Feathers of Migratory Bird Species.	Worldwide, bacteria are the most ubiquitous microorganisms, and it has been extensively demonstrated that migratory wild birds can increase bacterial global scale dispersion through long-distance migration and dispersal. The microbial community hosted by wild birds can be highly diverse, including pathogenic strains that can contribute to infections and disease spread. This study focused on feath…	eng	10.3390/microorganisms6040124	NA	microbiome description	wild
30231937	2018	Microbiome	Michel, Alice J;Ward, Lewis M;Goffredi, Shana K;Dawson, Katherine S;Baldassarre, Daniel T;Brenner, Alec;Gotanda, Kiyoko M;McCormack, John E;Mullin, Sean W;O'Neill, Ariel;Tender, Gabrielle S;Uy, J Albert C;Yu, Kristie;Orphan, Victoria J;Chaves, Jaime A	The gut of the finch: uniqueness of the gut microbiome of the Galápagos vampire finch.	Darwin's finches are a clade of 19 species of passerine birds native to the Galápagos Islands, whose biogeography, specialized beak morphologies, and dietary choices-ranging from seeds to blood-make them a classic example of adaptive radiation. While these iconic birds have been intensely studied, the composition of their gut microbiome and the factors influencing it, including host species, diet…	eng	10.1186/s40168-018-0555-8	Animals;Bacteria;Biological Evolution;Climate;DNA, Bacterial;Ecuador;Feces;Finches;Gastrointestinal Microbiome;Gastrointestinal Tract;Phylogeny;RNA, Ribosomal, 16S;Seasons	microbiome description	wild
29978594	2018	MicrobiologyOpen	Liao, Feng;Gu, Wenpeng;Li, Duo;Liang, Junrong;Fu, Xiaoqing;Xu, Wen;Duan, Ran;Wang, Xin;Jing, Huaiqi;Dai, Jiejie	Characteristics of microbial communities and intestinal pathogenic bacteria for migrated Larus ridibundus in southwest China.	Larus ridibundus, a migratory wild bird, has become one of the most popular gull species in southwest China in recent years. There has been no information on the gut microbiota and intestinal pathogenic bacteria configuration in wild L.¬†ridibundus, even though the public are in close contact with this bird. In this study, 16S rRNA amplicon-sequencing methods were used to describe the microbial c…	eng	10.1002/mbo3.693	Animal Migration;Animals;Bacteria;Charadriiformes;China;DNA, Bacterial;Feces;Gastrointestinal Microbiome;Intestines;Phylogeny;RNA, Ribosomal, 16S	microbiome description	wild
29311457	2018	Yakugaku zasshi : Journal of the Pharmaceutical Society of Japan	Kenzaka, Takehiko;Kataoka, Kenji;Fujimitsu, Takashi;Tani, Katsuji	[Intestinal Microbiota in Migrating Barn Swallows around Osaka].	Migratory birds are considered as vectors of infectious diseases, owing to their potential for transmitting pathogens over large distances. The populations of barn swallow (Hirundo rustica) migrate from Southeast Asia to the Japanese mainland during spring and migrate back to Southeast Asia during autumn. This migratory population is estimated to comprise approximately hundreds to thousands of in…	jpn	10.1248/yakushi.17-00148	Alcaligenaceae;Animal Migration;Animals;Asia, Southeastern;Disease Vectors;Enterobacteriaceae;Enterococcaceae;Feces;Intestines;Japan;Microbiota;Mycoplasmataceae;Pseudomonadaceae;Streptococcaceae;Swallows	microbiome description	wild
30562368	2018	PloS one	Fuirst, Matthew;Veit, Richard R;Hahn, Megan;Dheilly, Nolwenn;Thorne, Lesley H	Effects of urbanization on the foraging ecology and microbiota of the generalist seabird Larus argentatus.	Larus gull species have proven adaptable to urbanization and due to their generalist feeding behaviors, they provide useful opportunities to study how urban environments impact foraging behavior and host-associated microbiota. We evaluated how urbanization influenced the foraging behavior and microbiome characteristics of breeding herring gulls (Larus argentatus) at three different colonies on th…	eng	10.1371/journal.pone.0209200	Animals;Appetitive Behavior;Biodiversity;Charadriiformes;DNA, Bacterial;Ecological and Environmental Phenomena;Feeding Behavior;Humans;New England;RNA, Bacterial;RNA, Ribosomal, 16S;Urbanization	hypothesis testing	wild
30499334	2018	Avian pathology : journal of the W.V.P.A	Robino, Patrizia;Ferrocino, Ilario;Rossi, Giacomo;Dogliero, Andrea;Alessandria, Valentina;Grosso, Lisa;Galosi, Livio;Tramuta, Clara;Cocolin, Luca;Nebbia, Patrizia	Changes in gut bacterial communities in canaries infected by Macrorhabdus ornithogaster.	Macrorhabdus ornithogaster is an opportunistic yeast that colonizes the gastric mucosa of many avian species. Until now, no studies have focused on the influence of a gastric infection on the balance of the intestinal microbiota of birds. In this study, 44 faecal samples from individual canaries, with and without M. ornithogaster infection, were analysed. The detection of the yeast was evaluated …	eng	10.1080/03079457.2018.1553294	Animals;Bacteria;Bird Diseases;Canaries;Computational Biology;DNA, Bacterial;DNA, Ribosomal;Feces;Female;Gastrointestinal Microbiome;High-Throughput Nucleotide Sequencing;Italy;Male;Polymerase Chain Reaction;Saccharomycetales	hypothesis testing	wild
30386575	2018	Ecology and evolution	Kreisinger, Jakub;Schmiedová, Lucie;Petrželková, Adéla;Tomášek, Oldřich;Adámková, Marie;Michálková, Romana;Martin, Jean-François;Albrecht, Tomáš	Fecal microbiota associated with phytohaemagglutinin-induced immune response in nestlings of a passerine bird.	The vertebrate gastrointestinal tract is inhabited by a diverse community of bacteria, the so-called gut microbiota (GM). Research on captive mammalian models has revealed tight mutual interactions between immune functions and GM. However, our knowledge of GM versus immune system interactions in wild populations and nonmammalian species remains poor. Here, we focus on the association between GM c…	eng	10.1002/ece3.4454	NA	hypothesis testing	wild
30147680	2018	Frontiers in microbiology	Bodawatta, Kasun H;Sam, Katerina;Jønsson, Knud A;Poulsen, Michael	Comparative Analyses of the Digestive Tract Microbiota of New Guinean Passerine Birds.	The digestive tract microbiota (DTM) plays a plethora of functions that enable hosts to exploit novel niches. However, our understanding of the DTM of birds, particularly passerines, and the turnover of microbial communities along the digestive tract are limited. To better understand how passerine DTMs are assembled, and how the composition changes along the digestive tract, we investigated the D…	eng	10.3389/fmicb.2018.01830	NA	hypothesis testing	wild
30038608	2018	Frontiers in microbiology	Teyssier, Aimeric;Lens, Luc;Matthysen, Erik;White, Joël	Dynamics of Gut Microbiota Diversity During the Early Development of an Avian Host: Evidence From a Cross-Foster Experiment.	Despite the increasing knowledge on the processes involved in the acquisition and development of the gut microbiota in model organisms, the factors influencing early microbiota successions in natural populations remain poorly understood. In particular, little is known on the role of the rearing environment in the establishment of the gut microbiota in wild birds. Here, we examined the influence o…	eng	10.3389/fmicb.2018.01524	NA	hypothesis testing	wild
29668076	2018	Journal of basic microbiology	Wang, Wen;Liu, Yingbao;Yang, Yongsheng;Wang, Aizhen;Sharshov, Kirill;Li, Yao;Cao, Mengyao;Mao, Puzhen;Li, Laixing	Comparative analyses of the gut microbiota among three different wild geese species in the genus Anser.	In this study, we characterized for the first time the gut microbiota of Greylag geese (Anser anser) using high-throughput 16S rRNA gene sequencing technology. The results showed that the phyla Firmicutes (78.55%), Fusobacteria (9.38%), Proteobacteria (7.55%), Bacteroidetes (1.82%), Cyanobacteria (1.44%), and Actinobacteria (0.61%) dominated the gut microbial communities in the Greylag geese. The…	eng	10.1002/jobm.201800060	Animals;Animals, Wild;Bacteria;Base Sequence;Biodiversity;China;DNA, Bacterial;Gastrointestinal Microbiome;Geese;Microbial Consortia;Phylogeny;RNA, Ribosomal, 16S;Sequence Analysis;Species Specificity	hypothesis testing	wild
29579092	2018	PloS one	García-Amado, M Alexandra;Shin, Hakdong;Sanz, Virginia;Lentino, Miguel;Martínez, L Margarita;Contreras, Monica;Michelangeli, Fabian;Domínguez-Bello, María Gloria	Comparison of gizzard and intestinal microbiota of wild neotropical birds.	Gut bacterial communities have been shown to be influenced by diet, host phylogeny and anatomy, but most of these studies have been done in captive animals. Here we compare the bacterial communities in the digestive tract of wild birds. We characterized the gizzard and intestinal microbiota among 8 wild Neotropical bird species, granivorous or frugivorous species of the orders Columbiformes and P…	eng	10.1371/journal.pone.0194857	Algorithms;Animals;Animals, Wild;Bacteria;Biodiversity;Columbiformes;DNA, Bacterial;Discriminant Analysis;Gastrointestinal Microbiome;Gizzard, Avian;Intestines;Passeriformes;Principal Component Analysis;RNA, Ribosomal, 16S;Sequence Analysis, DNA;Stomach Diseases	hypothesis testing	wild
29520341	2018	Frontiers in cellular and infection microbiology	Zhao, Na;Wang, Supen;Li, Hongyi;Liu, Shelan;Li, Meng;Luo, Jing;Su, Wen;He, Hongxuan	Influence of Novel Highly Pathogenic Avian Influenza A (H5N1) Virus Infection on Migrating Whooper Swans Fecal Microbiota.	The migration of wild birds plays an important role in the transmission and spread of H5 highly pathogenic avian influenza (HPAI) virus, posing a severe risk to animal and human health. Substantial evidence suggests that altered gut microbial community is implicated in the infection of respiratory influenza virus. However, the influence of H5N1 infection in gut microbiota of migratory birds remai…	eng	10.3389/fcimb.2018.00046	Animals;Anseriformes;Bacteria;Biodiversity;Computational Biology;Feces;Influenza A Virus, H5N1 Subtype;Influenza in Birds;Microbiota;Phylogeny;RNA, Ribosomal, 16S	hypothesis testing	wild
29487373	2018	Scientific reports	Drovetski, Sergei V;O'Mahoney, Michael;Ransome, Emma J;Matterson, Kenan O;Lim, Haw Chuan;Chesser, R Terry;Graves, Gary R	Spatial Organization of the Gastrointestinal Microbiota in Urban Canada Geese.	Recent reviews identified the reliance on fecal or cloacal samples as a significant limitation hindering our understanding of the avian gastrointestinal (gut) microbiota and its function. We investigated the microbiota of the esophagus, duodenum, cecum, and colon of a wild urban population of Canada goose (Branta canadensis). From a population sample of 30 individuals, we sequenced the V4 region …	eng	10.1038/s41598-018-21892-y	NA	hypothesis testing	wild
29445132	2018	The ISME journal	van Veelen, H Pieter J;Salles, Joana Falcão;Tieleman, B Irene	Microbiome assembly of avian eggshells and their potential as transgenerational carriers of maternal microbiota.	The microbiome is essential for development, health and homeostasis throughout an animal's life. Yet, the origins and transmission processes governing animal microbiomes remain elusive for non-human vertebrates, oviparous vertebrates in particular. Eggs may function as transgenerational carriers of the maternal microbiome, warranting characterisation of egg microbiome assembly. Here, we investiga…	eng	10.1038/s41396-018-0067-3	Animals;Bacteria;Egg Shell;Female;Microbiota;Passeriformes;Phylogeny;RNA, Ribosomal, 16S	hypothesis testing	wild
29351548	2018	PloS one	Geltsch, Nikoletta;Elek, Zoltán;Manczinger, László;Vágvölgyi, Csaba;Moskát, Csaba	Common cuckoos (Cuculus canorus) affect the bacterial diversity of the eggshells of their great reed warbler (Acrocephalus arundinaceus) hosts.	The common cuckoo (Cuculus canorus) is an avian brood parasite, laying its eggs in the nests of other bird species, where these hosts incubate the parasitic eggs, feed and rear the nestlings. The appearance of a cuckoo egg in a host nest may change the bacterial community in the nest. This may have consequences on the hatchability of host eggs, even when hosts reject the parasitic egg, typically …	eng	10.1371/journal.pone.0191364	Animals;Biodiversity;Birds;Egg Shell;Female;Host-Parasite Interactions;Microbiota;Nesting Behavior;RNA, Bacterial;RNA, Ribosomal, 16S;Songbirds;Species Specificity	hypothesis testing	wild
31294039	2019	Frontiers in veterinary science	Richards, Peter;Fothergill, Jo;Bernardeau, Marion;Wigley, Paul	Development of the Caecal Microbiota in Three Broiler Breeds.	The development of the caecal microbiota plays a role in the metabolism and immune competence of chickens. A detailed understanding of normal succession in the caecal microbiota can inform the use of probiotics and other interventions to optimize the caecal microbiota. The development of the microbiota in caecal mucus and lumen samples from three breeds of broiler chicken (Cobb 500, n = 36; Hubba…	eng	10.3389/fvets.2019.00201	NA	microbiome description	poultry
31048728	2019	Scientific reports	Lee, Sangwon;La, Tae-Min;Lee, Hong-Jae;Choi, In-Soo;Song, Chang-Seon;Park, Seung-Yong;Lee, Joong-Bok;Lee, Sang-Won	Characterization of microbial communities in the chicken oviduct and the origin of chicken embryo gut microbiota.	The transferred microbiota from mother to baby constitutes the initial infant gastrointestinal microbiota and has an important influence on the development and health of infants in human. However, the reproductive tract microbiota of avian species and its inheritance have rarely been studied. We aimed to characterize the microbial community in the chicken reproductive tract and determine the orig…	eng	10.1038/s41598-019-43280-w	NA	microbiome description	poultry
30918057	2019	mSphere	Thomas, Milton;Wongkuna, Supapit;Ghimire, Sudeep;Kumar, Roshan;Antony, Linto;Doerner, Kinchel C;Singery, Aaron;Nelson, Eric;Woyengo, Tofuko;Chankhamhaengdecha, Surang;Janvilisri, Tavan;Scaria, Joy	Gut Microbial Dynamics during Conventionalization of Germfree Chicken.	A gnotobiotic Gallus gallus (chicken) model was developed to study the dynamics of intestinal microflora from hatching to 18 days of age employing metagenomics. Intestinal samples were collected from a local population of feral chickens and administered orally to germfree 3-day-old chicks. Animals were euthanized on days 9 and 18 postinoculation, and intestinal samples were collected and subjecte…	eng	10.1128/mSphere.00035-19	Animals;Bacteria;Bacteroidetes;Chickens;DNA, Bacterial;Firmicutes;Gastrointestinal Microbiome;Gastrointestinal Tract;Germ-Free Life;Host Microbial Interactions;Metagenomics;Phylogeny;Principal Component Analysis;RNA, Ribosomal, 16S	microbiome description	poultry
31393583	2019	Poultry science	Qin, S M;Bai, W Q;Zhang, K Y;Ding, X M;Bai, S P;Wang, J P;Peng, H W;Yang, Y F;Chen, C;Zeng, Q F	Different microbiomes are found in healthy breeder ducks and those with foot pad dermatitis.	Foot pad dermatitis (FPD) is a serious problem of the modern poultry industry, negatively affecting birds' welfare and health status, walking and feeding activity, growth performance, carcass quality, and economic performance of meat production. The gut microbiome in poultry with FPD has not been previously investigated. Therefore, we compared the cecal microbiomes of 8 breeding ducks with FPD to…	eng	10.3382/ps/pez456	NA	hypothesis testing	poultry
31347673	2019	Poultry science	Kumar, S;Adhikari, P;Oakley, B;Kim, W K	Changes in cecum microbial community in response to total sulfur amino acid (TSAA: DL-methionine) in antibiotic-free and supplemented poultry birds.	The effect of essential total sulfur amino acids (TSAA) like methionine and cysteine on the cecal microbiome of broilers was investigated at 2 different time points (days 21 and 42) of broiler rearing. A total of 360-day-old Cobb male broiler chicks were randomly distributed to 6 dietary treatments in a 2 √ó 3 factorial arrangement, with 2 levels of antibiotic growth promoters (AGP: 0 and 0.05%) …	eng	10.3382/ps/pez380	NA	hypothesis testing	poultry
31253055	2019	Animal biotechnology	Wu, Yuqin;Wang, Youli;Yin, Dafei;Shahid, Muhammad Suhaib;Yuan, Jianmin	Flaxseed diet caused inflammation by altering the gut microbiota of Peking ducks.	To study why flaxseed supplementation causes adverse effects on the performance of poultry, we investigated the gut microbiota of Peking ducks after consumption of a flaxseed diet. A total of 792, 12-day-old white Peking ducks were divided into four groups. In the control group, birds were provided with a basal diet. In the three experimental groups, the birds were fed flaxseed containing diet (1…	eng	10.1080/10495398.2019.1634579	NA	hypothesis testing	poultry
31216277	2019	PloS one	Xia, Yun;Kong, James;Zhang, Guobing;Zhang, Xuxiang;Seviour, Robert;Kong, Yunhong	Effects of dietary supplementation with lysozyme on the structure and function of the cecal microbiota in broiler chickens.	Lysozyme is known to eliminate intestinal pathogens in poultry and improve their growth performance. However, whether it can replace antibiotic growth promoters without the associated risk of the emergence of antibiotic-resistant bacterial strains is not known, and the effects of lysozyme supplementation on the composition, biodiversity, and function of the chicken gut microbiota remain unclear. …	eng	10.1371/journal.pone.0216748	NA	hypothesis testing	poultry
31214127	2019	Frontiers in microbiology	Wages, Jennifer A;Feye, Kristina M;Park, Si Hong;Kim, Sun Ae;Ricke, Steven C	Comparison of 16S rDNA Next Sequencing of Microbiome Communities From Post-scalder and Post-picker Stages in Three Different Commercial Poultry Plants Processing Three Classes of Broilers.	Poultry processing systems are a complex network of equipment and automation systems that require a proactive approach to monitoring in order to protect the food supply. Process oversight requires the use of multi-hurdle intervention systems to ensure that any undesirable microorganisms are reduced or eliminated by the time the carcasses are processed into final products. In the present study, wh…	eng	10.3389/fmicb.2019.00972	NA	hypothesis testing	poultry
31082529	2019	Microbial pathogenesis	Xi, Yu;Shuling, Niu;Kunyuan, Tie;Qiuyang, Zhang;Hewen, Deng;ChenCheng, Gao;Tianhe, Yu;Liancheng, Lei;Xin, Feng	Characteristics of the intestinal flora of specific pathogen free chickens with age.	Specific pathogen-free (SPF) experimental animals are recognized as standard laboratory animals in the fields of biomedical, animal husbandry and veterinary research and production. Intestinal flora plays a critical role in nutrient absorption, improving health and protecting the host from pathogens. We therefore explored the variation and maintenance of intestinal flora in SPF chicks in order to…	eng	10.1016/j.micpath.2019.05.014	Animals;Bacteria;Chickens;DNA, Bacterial;Gastrointestinal Microbiome;Host Microbial Interactions;Intestines;Poultry Diseases;RNA, Ribosomal, 16S;Sequence Analysis, DNA;Specific Pathogen-Free Organisms	hypothesis testing	poultry
31076425	2019	Applied and environmental microbiology	Neijat, Mohamed;Habtewold, Jemaneh;Shirley, Rob B;Welsher, Alissa;Barton, James;Thiery, Pascal;Kiarie, Elijah	Bacillus subtilis Strain DSM 29784 Modulates the Cecal Microbiome, Concentration of Short-Chain Fatty Acids, and Apparent Retention of Dietary Components in Shaver White Chickens during Grower, Developer, and Laying Phases.	This study investigated the efficacy of a single strain of Bacillus subtilis (SSB) in modulating the composition of cecal microbiota and its link to the concentration of short-chain fatty acids (SCFA) and apparent retention (AR) of components. A total of 720, 4-week-old Shaver White chicks were allotted to control (CON), 1.1E+08 (low, LSSB), 2.2E+08 (medium, MSSB), or 1.1E+09 (high, HSSB) CFU/kg …	eng	10.1128/AEM.00402-19	NA	hypothesis testing	poultry
31065709	2019	Poultry science	De Maesschalck, Celine;Eeckhaut, Venessa;Maertens, Luc;De Lange, Loek;Marchal, Leon;Daube, Georges;Dewulf, Jeroen;Haesebrouck, Freddy;Ducatelle, Richard;Taminau, Bernard;Van Immerseel, Filip	Amorphous cellulose feed supplement alters the broiler caecal microbiome.	The grains that form the basis of most commercial chicken diets are rich in cellulose, an unbranched Œ≤-1,4-linked D-glucopyranose polymer, used as a structural molecule in plants. Although it is a predominant polysaccharide in cereal hulls, it is considered an inert non-fermentable fiber. The aim of the current study was to analyze the effect of in-feed supplementation of cellulose on the gut mi…	eng	10.3382/ps/pez090	NA	hypothesis testing	poultry
31058171	2019	Frontiers in veterinary science	Proctor, Alexandra;Phillips, Gregory J	Differential Effects of Bacitracin Methylene Disalicylate (BMD) on the Distal Colon and Cecal Microbiota of Young Broiler Chickens.	Antibiotics have been used extensively for growth promotion in poultry, along with other food production animals, as well as therapeutically to treat infectious diseases. However, with concerns over selection for drug antibiotic resistant bacteria the practice of using subtherapeutic doses of antibiotics is under increased scrutiny. Consequently, we assessed the impact of the commonly used antibi…	eng	10.3389/fvets.2019.00114	NA	hypothesis testing	poultry
30984773	2019	Frontiers in veterinary science	Kumar, Sanjay;Shang, Yue;Kim, Woo Kyun	Insight Into Dynamics of Gut Microbial Community of Broilers Fed With Fructooligosaccharides Supplemented Low Calcium and Phosphorus Diets.	We investigated how the microbiota in the ileum and cecum of broiler chickens fed a diet of low calcium (Ca) and available phosphorus (aP) and prebiotic fructooligosaccharides (FOS) supplements changed over a 3 weeks period. Three dietary treatments were randomly assigned to four replicate cages of five birds each, including: positive control (PC), a wheat-corn-soybean meal-based diet; negative c…	eng	10.3389/fvets.2019.00095	NA	hypothesis testing	poultry
30918964	2019	Poultry science	Islam, Md Rashedul;Lepp, Dion;Godfrey, David V;Orban, Steve;Ross, Kelly;Delaquis, Pascal;Diarra, Moussa S	Effects of wild blueberry (Vaccinium angustifolium) pomace feeding on gut microbiota and blood metabolites in free-range pastured broiler chickens.	There is a need to develop cost-effective approaches to modulate gut microbiota, promote bird health, and prevent infections in pasture-raised broiler chickens. The present study evaluated the efficacy of organic wild blueberry (Vaccinium angustifolium) also called low-bush blueberry pomace (LBBP)-supplemented feed to modulate the chicken gut microbiota, and blood metabolites in order to improve …	eng	10.3382/ps/pez062	NA	hypothesis testing	poultry
30909622	2019	Microorganisms	Chen, Liang;Zhong, Ruqing;Zhang, Lilan;Zhang, Hongfu	The Chronic Effect of Transgenic Maize Line with mCry1Ac or maroACC Gene on Ileal Microbiota Using a Hen Model.	The experiment was to determine the chronic effects of two transgenic maize lines that contained the mCry1Ac gene from the Bacillus thuringiensis strain (BT) and the maroACC gene from Agrobacterium tumefaciens strain (CC), respectively, on ileal microbiota of laying hens. Seventy-two laying hens were randomly assigned to one of the three dietary treatments for 12 weeks, as follows: (1) nontransge…	eng	10.3390/microorganisms7030092	NA	hypothesis testing	poultry
30886778	2019	PeerJ	Hieke, Anne-Sophie Charlotte;Hubert, Shawna Marie;Athrey, Giridhar	Circadian disruption and divergent microbiota acquisition under extended photoperiod regimens in chicken.	The gut microbiota is crucial for metabolic homeostasis, immunity, growth and overall health, and it is recognized that early-life microbiota acquisition is a pivotal event for later-life health. Recent studies show that gut microbiota diversity and functional activity are synchronized with the host circadian rhythms in healthy individuals, and circadian disruption elicits dysbiosis in mammalian …	eng	10.7717/peerj.6592	NA	hypothesis testing	poultry
30877749	2019	Poultry science	Bortoluzzi, C;Vieira, B S;Hofacre, C;Applegate, T J	Effect of different challenge models to induce necrotic enteritis on the growth performance and intestinal microbiota of broiler chickens.	The objective of this study was to evaluate performance, diversity, composition, and predicted function of the intestinal microbiota of broilers raised under 3 different methods to induce necrotic enteritis (NE). The chicks in Experiments 1 and 2 were vaccinated against coccidiosis on day 1. Experiment 1: non-challenged and challenged birds were raised in floor pens with new litter and 58 birds/p…	eng	10.3382/ps/pez084	Animal Husbandry;Animal Nutritional Physiological Phenomena;Animals;Chickens;Clostridium Infections;Clostridium perfringens;Coccidiosis;Eimeria;Enteritis;Gastrointestinal Microbiome;Necrosis;Poultry Diseases;RNA, Ribosomal, 16S;Vaccination	hypothesis testing	poultry
30841884	2019	BMC veterinary research	Chen, Yuan;Ni, Jiajia;Li, Hongwei	Effect of green tea and mulberry leaf powders on the gut microbiota of chicken.	BACKGROUND: The gut microbiota is closely correlated with host health and is strongly influenced by food composition. Chinese herbs are usually used as natural feed additives in livestock production. Therefore, the present study assessed the influence of diet supplementation with green tea and mulberry leaf powders on the chicken gut microbiota. The gut microbiota compositions were determined usi…	eng	10.1186/s12917-019-1822-z	Animal Feed;Animals;Bacteria;Chickens;Diet;Drugs, Chinese Herbal;Gastrointestinal Microbiome;Morus;Plant Leaves;Powders;Tea	hypothesis testing	poultry
30841654	2019	Microorganisms	Bortoluzzi, Cristiano;Serpa Vieira, Bruno;de Paula Dorigam, Juliano Cesar;Menconi, Anita;Sokale, Adebayo;Doranalli, Kiran;Applegate, Todd Jay	Bacillus subtilis DSM 32315 Supplementation Attenuates the Effects of Clostridium perfringens Challenge on the Growth Performance and Intestinal Microbiota of Broiler Chickens.	The objective of this study was to evaluate the effects of the dietary supplementation of Bacillus subtilis DSM 32315 (probiotic) on the performance and intestinal microbiota of broiler chickens infected with Clostridium perfringens (CP). One-day-old broiler chickens were assigned to 3 treatments with 8 replicate pens (50 birds/pen). The treatments were: non-infected control; infected control; an…	eng	10.3390/microorganisms7030071	NA	hypothesis testing	poultry
30824436	2019	Applied and environmental microbiology	Ngunjiri, John M;Taylor, Kara J M;Abundo, Michael C;Jang, Hyesun;Elaish, Mohamed;Kc, Mahesh;Ghorbani, Amir;Wijeratne, Saranga;Weber, Bonnie P;Johnson, Timothy J;Lee, Chang-Won	Farm Stage, Bird Age, and Body Site Dominantly Affect the Quantity, Taxonomic Composition, and Dynamics of Respiratory and Gut Microbiota of Commercial Layer Chickens.	The digestive and respiratory tracts of chickens are colonized by bacteria that are believed to play important roles in the overall health and performance of the birds. Most of the current research on the commensal bacteria (microbiota) of chickens has focused on broilers and gut microbiota, and less attention has been given to layers and respiratory microbiota. This research bias has left signif…	eng	10.1128/AEM.03137-18	NA	hypothesis testing	poultry
30715508	2019	Poultry science	Shi, Dayou;Bai, Lin;Qu, Qian;Zhou, Shanshan;Yang, Meimei;Guo, Shining;Li, Qiuhong;Liu, Cui	Impact of gut microbiota structure in heat-stressed broilers.	Gut microbiota** play important roles in the health and disease status of both humans and animals. Little is known about whether heat stress changes the composition of the gut microbiota in chicken. The aim of this study was to investigate the effects of heat stress on changes in caecal microbiota, including changes in growth performance as well as HSP70 and cortisol levels. Sixty 14-day-old fema…	eng	10.3382/ps/pez026	Animals;Biomarkers;Cecum;Chickens;Female;Gastrointestinal Microbiome;High-Throughput Nucleotide Sequencing;Hot Temperature;RNA, Bacterial;RNA, Ribosomal, 16S;Random Allocation;Sequence Analysis, RNA;Stress, Physiological	hypothesis testing	poultry
30690636	2019	Poultry science	Hamid, H;Zhang, J Y;Li, W X;Liu, C;Li, M L;Zhao, L H;Ji, C;Ma, Q G	Interactions between the cecal microbiota and non-alcoholic steatohepatitis using laying hens as the model.	Chronic liver disease has caused increasing numbers of deaths worldwide. Fatty liver hemorrhagic syndrome, one of the chronic liver diseases in laying hens, has great similarity to non-alcoholic fatty liver disease (NAFLD) in humans. It is characterized by the pathological accumulation of liver fat. Non-invasive techniques are needed for early identification of fibrosis. As primary de novo lipoge…	eng	10.3382/ps/pey596	Alkaline Phosphatase;Animals;Aspartate Aminotransferases;Bacteria;Cecum;Chickens;Disease Models, Animal;Dysbiosis;Female;Gastrointestinal Microbiome;Liver Cirrhosis;Non-alcoholic Fatty Liver Disease;Poultry Diseases;RNA, Ribosomal, 16S;Uric Acid	hypothesis testing	poultry
30683093	2019	BMC veterinary research	Le Roy, Caroline Ivanne;Woodward, Martin John;Ellis, Richard John;La Ragione, Roberto Marcello;Claus, Sandrine Paule	Antibiotic treatment triggers gut dysbiosis and modulates metabolism in a chicken model of gastro-intestinal infection.	BACKGROUND: Infection of the digestive track by gastro-intestinal pathogens results in the development of symptoms ranging from mild diarrhea to more severe clinical signs such as dysentery, severe dehydration and potentially death. Although, antibiotics are efficient to tackle infections, they also trigger dysbiosis that has been suggested to result in variation in weight gain in animal producti…	eng	10.1186/s12917-018-1761-0	Animals;Anti-Bacterial Agents;Body Weight;Brachyspira;Chickens;Disease Models, Animal;Diterpenes;Dysbiosis;Gastrointestinal Diseases;Gastrointestinal Microbiome;Gram-Negative Bacterial Infections	hypothesis testing	poultry
30668816	2019	Poultry science	Jacquier, V;Nelson, A;Jlali, M;Rhayat, L;Brinch, K S;Devillard, E	Bacillus subtilis 29784 induces a shift in broiler gut microbiome toward butyrate-producing bacteria and improves intestinal histomorphology and animal performance.	The study reports the effects of Bacillus subtilis 29784 on broiler performance. A total of 1,600 one-day-old Cobb 500 male broiler chicks received either a control diet or the same diet to which B. subtilis 29784 spores were added (1E8 CFU/kg of feed). The birds were slaughtered at 42 D of age. Ileal and cecal tissues and content were collected for histomorphological analysis and 16S rRNA gene s…	eng	10.3382/ps/pey602	Animal Feed;Animal Nutritional Physiological Phenomena;Animals;Bacillus subtilis;Bacteria;Butyrates;Chickens;Diet;Gastrointestinal Microbiome;Intestines;Male;RNA, Ribosomal, 16S	hypothesis testing	poultry
30649519	2019	Poultry science	Tao, Zhiyun;Xu, Wenjuan;Zhu, Chunhong;Zhang, Shuangjie;Shi, Zuhao;Song, Weitao;Liu, Hongxiang;Li, Huifang	Effects of ammonia on intestinal microflora and productive performance of laying ducks.	Atmospheric ammonia is harmful to poultry and human health. The effect of ammonia on the intestinal microflora of laying ducks is still unknown. In this study, the effects of atmospheric ammonia and exposure time on the intestinal microflora of laying ducks were investigated using 16S rDNA sequencing technology. The body weight, ovary weight, spleen weight, liver weight, and productive performanc…	eng	10.3382/ps/pey578	Air Pollutants;Air Pollution, Indoor;Ammonia;Animals;Dose-Response Relationship, Drug;Ducks;Environmental Exposure;Female;Gastrointestinal Microbiome;Reproduction	hypothesis testing	poultry
31063485	2019	PloS one	Díaz-Sánchez, Sandra;Perrotta, Allison R;Rockafellow, Isaac;Alm, Eric J;Okimoto, Ron;Hawken, Rachel;Hanning, Irene	Using fecal microbiota as biomarkers for predictions of performance in the selective breeding process of pedigree broiler breeders.	Much work has been dedicated to identifying members of the microbial gut community that have potential to augment the growth rate of agricultural animals including chickens. Here, we assessed any correlations between the fecal microbiome, a proxy for the gut microbiome, and feed efficiency or weight gain at the pedigree chicken level, the highest tier of the production process. Because selective …	eng	10.1371/journal.pone.0216080	NA	hypothesis testing	poultry
31154984	2019	Philosophical transactions of the Royal Society of London. Series B, Biological sciences	Song, Se Jin;Sanders, Jon G;Baldassarre, Daniel T;Chaves, Jaime A;Johnson, Nicholas S;Piaggio, Antoinette J;Stuckey, Matthew J;Nováková, Eva;Metcalf, Jessica L;Chomel, Bruno B;Aguilar-Setién, Alvaro;Knight, Rob;McKenzie, Valerie J	Is there convergence of gut microbes in blood-feeding vertebrates?	Animal microbiomes play an important role in dietary adaptation, yet the extent to which microbiome changes exhibit parallel evolution is unclear. Of particular interest is an adaptation to extreme diets, such as blood, which poses special challenges in its content of proteins and lack of essential nutrients. In this study, we assessed taxonomic signatures (by 16S rRNA amplicon profiling) and pot…	eng	10.1098/rstb.2018.0249	NA	hypothesis testing	poultry, wild
31116541	2019	Zoological science	Nagai, Kazuya;Tokita, Ken-Ichi;Ono, Hirotake;Uchida, Kiyoshi;Sakamoto, Fumio;Higuchi, Hiroyoshi	Hindgut Bacterial Flora Analysis in Oriental Honey Buzzard (Pernis ptilorhynchus).	The intestinal microbiome is known to affect host health through various effects on nutrition and immunity. The oriental honey buzzard (OHB) is a raptor that feeds on bees and wasps. Due to its restricted diet, we reasoned that the OHB may have a unique microbiome. The aim of this study was to characterize the structure of the intestinal flora of oriental honey buzzards and to investigate the dif…	eng	10.2108/zs180121	Animals;Animals, Zoo;Bacteria;Diet;Falconiformes;Gastrointestinal Microbiome;Hymenoptera;Japan;RNA, Ribosomal, 16S	microbiome description	wild
31020476	2019	International microbiology : the official journal of the Spanish Society for Microbiology	Wang, Wen;Wang, Aizhen;Yang, Yongsheng;Wang, Fang;Liu, Yingbao;Zhang, Yuhui;Sharshov, Kirill;Gui, Linsheng	Composition, diversity and function of gastrointestinal microbiota in wild red-billed choughs (Pyrrhocorax pyrrhocorax).	Hitherto, virtually nothing is known about the microbial communities related to the bird species in the family Corvidae. To fill this gap, the present study was conducted to provide a baseline description of the gut microbiota of wild red-billed choughs (Pyrrhocorax pyrrhocorax). In this study, microbiota from four gastrointestinal locations (oropharynx, gizzard, small intestine, and large intest…	eng	10.1007/s10123-019-00076-2	NA	microbiome description	wild
30891612	2019	Microbial ecology	Cockerham, Susan;Lee, Becky;Orben, Rachael A;Suryan, Robert M;Torres, Leigh G;Warzybok, Pete;Bradley, Russell;Jahncke, Jaime;Young, Hillary S;Ouverney, Cleber;Shaffer, Scott A	Microbial Ecology of the Western Gull (Larus occidentalis).	Avian species host diverse communities of microorganisms which have important roles in the life of birds, including increased metabolism, protection from disease, and immune system development. Along with high human populations and a diversity of human uses of coastal zones, anthropogenic food sources are becoming increasingly available to some species, including gulls. Anthropogenic associations…	eng	10.1007/s00248-019-01352-4	NA	microbiome description	wild
31127178	2019	The ISME journal	Javůrková, Veronika Gvoždíková;Kreisinger, Jakub;Procházka, Petr;Požgayová, Milica;Brlík, Vojtěch;Adamík, Peter;Heneberg, Petr;Porkert, Jiří	Unveiled feather microcosm: feather microbiota of passerine birds is closely associated with host species identity and bacteriocin-producing bacteria.	The functional relevance of microbiota is a key aspect for understanding host-microbiota interactions. Mammalian skin harbours a complex consortium of beneficial microorganisms known to provide health and immune-boosting advantages. As yet, however, little is known about functional microbial communities on avian feathers, including their co-evolution with the host and factors determining feather …	eng	10.1038/s41396-019-0438-4	NA	hypothesis testing	wild
31069386	2019	FEMS microbiology ecology	Ambrosini, Roberto;Corti, Margherita;Franzetti, Andrea;Caprioli, Manuela;Rubolini, Diego;Motta, Veronica Maria;Costanzo, Alessandra;Saino, Nicola;Gandolfi, Isabella	Cloacal microbiomes and ecology of individual barn swallows.	Microbiomes can be considered as 'second genomes' for the host, and can deeply affect its physiology, behaviour and fitness. We investigated the cloacal microbiomes (CMs) of adult and nestling barn swallows (Hirundo rustica), a small insectivorous migratory passerine bird, in order to assess whether CM structure was related to major ecological traits of individuals. Illumina sequencing of the V5-…	eng	10.1093/femsec/fiz061	NA	hypothesis testing	wild
30856229	2019	PloS one	Salgado-Flores, Alejandro;Tveit, Alexander T;Wright, Andre-Denis;Pope, Phil B;Sundset, Monica A	Characterization of the cecum microbiome from wild and captive rock ptarmigans indigenous to Arctic Norway.	Rock ptarmigans (Lagopus muta) are gallinaceous birds inhabiting arctic and sub-arctic environments. Their diet varies by season, including plants or plant parts of high nutritional value, but also toxic plant secondary metabolites (PSMs). Little is known about the microbes driving organic matter decomposition in the cecum of ptarmigans, especially the last steps leading to methanogenesis. The ce…	eng	10.1371/journal.pone.0213503	NA	hypothesis testing	wild
30791867	2019	BMC microbiology	Taylor, Michael J;Mannan, R William;U'Ren, Jana M;Garber, Nicholas P;Gallery, Rachel E;Arnold, A Elizabeth	Age-related variation in the oral microbiome of urban Cooper's hawks (Accipiter cooperii).	Bird species worldwide are affected by trichomoniasis caused by the protist Trichomonas gallinae. In avivorous raptors such as Cooper's hawks (Accipiter cooperii), nestlings are more susceptible than fledglings and adults. Previous research suggested a link between oral pH and susceptibility: the oral pH of fledgling and adult hawks is more than seven times more acidic than that of nestlings. We …	eng	10.1186/s12866-019-1413-y	NA	hypothesis testing	wild
30787910	2019	Frontiers in microbiology	Gillingham, Mark Alan Frank;Béchet, Arnaud;Cézilly, Frank;Wilhelm, Kerstin;Rendón-Martos, Manuel;Borghesi, Fabrizio;Nissardi, Sergio;Baccetti, Nicola;Azafzaf, Hichem;Menke, Sebastian;Kayser, Yves;Sommer, Simone	Offspring Microbiomes Differ Across Breeding Sites in a Panmictic Species.	High dispersal rates are known to homogenize host's population genetic structure in panmictic species and to disrupt host local adaptation to the environment. Long-distance dispersal might also spread micro-organisms across large geographical areas. However, so far, to which extent selection mechanisms that shape host's population genetics are mirrored in the population structure of the enteric m…	eng	10.3389/fmicb.2019.00035	NA	hypothesis testing	wild
